# Supplementary material for: A scalable CRISPR/Cas9-based fluorescent reporter assay to study DNA double-strand break repair choice
Source: Nat Commun. 2020 Aug 14;11:4077. doi: 10.1038/s41467-020-17962-3 (PMC7429917; doi:10.1038/s41467-020-17962-3)
Supplement: Supplementary file 4 — Source Data [file 41467_2020_17962_MOESM4_ESM.zip]

Archive with 3 entries (3 files):
- Source Data 3.xlsx
- Source Data 1.xlsx
- Source Data 2.xlsx
