# Supplementary material for: A scalable CRISPR/Cas9-based fluorescent reporter assay to study DNA double-strand break repair choice
Source: Nat Commun. 2020 Aug 14;11:4077. doi: 10.1038/s41467-020-17962-3 (PMC7429917; doi:10.1038/s41467-020-17962-3)
Supplement: Supplementary file 4 — Source Data [file 41467_2020_17962_MOESM4_ESM.zip › Source Data 3.xlsx]

## Sheet: gRNA - Z-score values
Source Data 3. CRISPR/gRNA library arrayed screen data.
Gene	gRNA	Counts	Small InDels (Z-score)	Large InDels (Z-score)	Error-free (Z-Score)
ABRAXAS1	ABRAXAS1_A	2901	0.149802	0.610109	-0.632613
ABRAXAS1	ABRAXAS1_B	4699	-0.275722	0.067512	0.260046
ABRAXAS1	ABRAXAS1_A	10187	-0.702778	-0.246517	0.745492
ABRAXAS1	ABRAXAS1_B	10599	0.65007	0.33562	-0.709851
ACD	ACD_A	4686	0.0130262	0.295053	-0.28255
ACD	ACD_B	2459	-0.458089	-0.125022	0.697624
ACD	ACD_A	9455	1.20351	0.0861326	-0.896967
ACD	ACD_B	3622	1.29575	0.564317	-1.52069
ACTL6A	ACTL6A_A	10023	0.237875	0.394083	-0.521964
ACTL6A	ACTL6A_B	9983	0.237875	0.13832	-0.247933
ACTR5	ACTR5_A	8243	-0.19573	-0.796147	1.07326
ACTR5	ACTR5_B	8498	-2.13	-1.5659	3.35174
ACTR5	ACTR5_A	10481	-1.66042	-0.685348	1.66018
ACTR5	ACTR5_B	10279	-0.718813	-0.529475	0.950086
ACTR8	ACTR8_A	10361	-0.736478	-0.214362	0.881948
ACTR8	ACTR8_B	9187	0.947763	0.704333	-1.51125
AKT1	AKT1_A	8909	0.713093	0.308317	-0.83146
AKT1	AKT1_B	8298	-0.315721	0.00198914	0.240686
AKT1	AKT1_A	10514	-2.38344	1.36629	1.57526
AKT1	AKT1_B	8596	0.486939	1.02874	-1.8678
ALKBH1	ALKBH1_A	8475	1.61765	-0.241923	-1.08206
ALKBH1	ALKBH1_B	8296	12.78	-1.62748	-8.42245
ALKBH1	ALKBH1_A	10654	0.752442	0.0247418	-0.470094
ALKBH1	ALKBH1_B	10802	1.54692	0.440404	-1.33606
ALKBH2	ALKBH2_A	10360	0.678899	0.261122	-0.738942
ALKBH2	ALKBH2_B	7807	1.0574	0.841017	-1.61184
ALKBH3	ALKBH3_A	7416	1.24743	0.311541	-1.15715
ALKBH3	ALKBH3_B	1549	0.200337	0.0623081	-0.185144
ANKRD28	ANKRD28_A	10734	-0.293211	-0.392743	0.475824
ANKRD28	ANKRD28_B	10713	-0.67775	-0.332321	0.868567
APC	APC_A	4161	0.86551	0.252621	-0.817536
APC	APC_B	5232	0.59878	0.266545	-0.664373
APC	APC_A	6618	3.26762	-1.6717	-2.4529
APC	APC_B	4215	2.63972	-2.68436	-0.956405
APEX1	APEX1_A	8819	-0.696257	-1.23816	1.95845
APEX1	APEX1_B	8627	-1.92932	-0.375044	1.95845
APEX1	APEX1_A	3565	0.702671	-0.493675	-0.340401
APEX1	APEX1_B	10319	0.175668	-0.662935	0.548214
APEX2	APEX2_A	6204	-0.136229	-0.411234	0.53763
APEX2	APEX2_B	5687	0.27513	0.199386	-0.322222
APEX2	APEX2_A	3497	0.959688	-3.19118	2.11327
APLF	APLF_A	3858	0.166946	0.281511	-0.373881
APLF	APLF_B	6619	1.09379	0.404672	-1.20522
APLF	APLF_A	10570	0.958418	0.527001	-1.09359
APLF	APLF_B	9528	0.575891	0.509681	-0.885757
ARID1A	ARID1A_A	8586	0.196653	0.0770639	-0.343191
ARID1A	ARID1A_B	8537	0.324211	-0.580548	0.240439
ARID1A	ARID1A_A	9691	-0.189181	0.14105	0.0827493
ARID1A	ARID1A_B	9555	-0.554029	0.5642	0.0404343
ARID2	ARID2_A	8694	-0.106147	0.322241	-0.163109
ARID2	ARID2_B	8646	-1.34453	-0.541046	1.64701
ARID2	ARID2_A	6664	-1.21735	0.691184	0.67511
ARID2	ARID2_B	8042	-2.02464	1.25378	1.13643
ATM	ATM_A	9903	-2.06993	1.98346	-0.649845
ATM	ATM_B	9748	-0.404804	0.795995	-0.503695
ATR	ATR_B	3985	-0.192324	0.61062	-0.409453
ATR	ATR_A	5025	0.290138	0.992813	-1.51049
ATR	ATR_B	4022	1.22751	0.496406	-1.8438
ATRIP	ATRIP_A	9056	-2.31619	-0.499274	2.30143
ATRIP	ATRIP_B	8163	-1.45885	-0.48535	1.59131
ATRIP	ATRIP_B	3560	0.935436	-1.78422	0.225037
ATRX	ATRX_A	3179	1.17975	-0.112759	-0.937154
ATXN3	ATXN3_A	2186	2.04674	0.405785	-1.8688
ATXN3	ATXN3_B	3094	1.47518	0.656416	-1.79778
ATXN3	ATXN3_A	3054	0.756038	-1.6717	0.146274
ATXN3	ATXN3_B	1556	0.128142	-4.37214	3.58933
BABAM2	BABAM2_A	1539	0.0300398	0.291643	-0.760307
BABAM2	BABAM2_B	10049	1.16554	0.291643	-0.973952
BAP1	BAP1_A	5482	-0.356101	-0.210641	0.499374
BAP1	BAP1_B	4786	-0.653738	0.488071	0.0637061
BAP1	BAP1_A	10565	-0.270258	0.5642	-0.298086
BAP1	BAP1_B	10418	-0.229719	0.47957	-0.340401
BARD1	BARD1_A	5063	3.07555	-1.05623	-1.17956
BARD1	BARD1_B	7850	1.6657	-0.666362	-0.497285
BARD1	BARD1_A	3362	10.2642	-14.7238	1.37272
BAZ1A	BAZ1A_A	1502	1.08722	0.357071	-1.48404
BAZ1A	BAZ1A_B	3135	0.439513	0.187932	-0.429738
BAZ1A	BAZ1A_B	3663	1.38368	-1.74306	0.497459
BAZ1B	BAZ1B_A	10170	-0.132175	0.16956	-0.226193
BAZ1B	BAZ1B_B	10473	1.59812	0.657893	-1.66677
BHLHE40	BHLHE40_A	2202	0.670836	0.394657	-1.04991
BHLHE40	BHLHE40_B	3968	-0.693969	0.319484	0.359576
BHLHE40	BHLHE40_B	3688	-0.371232	-0.567965	0.797109
BLM	BLM_A	8135	1.06045	0.099693	-0.745917
BLM	BLM_B	8484	0.798679	-0.261694	-0.359607
BLM	BLM_B	8094	1.22751	-0.921898	-0.74461
BRAT1	BRAT1_A	10453	1.78615	0.595039	-1.70943
BRAT1	BRAT1_B	10478	0.73449	0.028708	-0.485426
BRCA1	BRCA1_A	4033	6.19191	-6.41685	-0.0390457
BRCA1	BRCA1_B	8679	7.85017	-7.03336	-0.85284
BRCA1	BRCA1_A	10568	2.44583	-1.1284	-1.43636
BRCA2	BRCA2_A	9822	0.325513	0.266202	-0.43062
BRCA2	BRCA2_B	9984	1.34796	-0.0991731	-0.704651
BRCC3	BRCC3_B	3664	0.841114	0.749455	-1.27916
BRD7	BRD7_A	7676	0.555175	0.0563796	-0.467324
BRD7	BRD7_B	8993	-0.231323	-0.131552	0.453542
BRD7	BRD7_A	1800	0.303735	-2.44812	2.13085
BRIP1	BRIP1_A	2350	1.38794	0.732934	-1.87305
BRIP1	BRIP1_B	2164	1.66552	-0.0751727	-1.25664
BRIP1	BRIP1_A	2501	0.708716	-1.15551	0.556214
BRIP1	BRIP1_B	2938	-0.236239	-0.802985	1.07326
CBX8	CBX8_A	8883	-2.09954	-0.747698	2.1701
CBX8	CBX8_B	8792	-0.472796	0.137078	0.251013
CCNA1	CCNA1_A	4106	-0.437514	0.0659791	0.426665
CCNA1	CCNA1_B	3148	-0.236028	0.25072	-0.281511
CCNA1	CCNA1_A	10345	-0.542263	0.128657	0.188038
CCNA1	CCNA1_B	10166	-1.57214	-0.321644	1.24451
CCNA2	CCNA2_A	2352	-0.477812	0.312301	-0.0043986
CCNA2	CCNA2_B	8212	-0.719596	-1.01168	1.44274
CCNA2	CCNA2_A	10805	-0.659963	-0.183089	0.638339
CCNA2	CCNA2_B	11082	-0.983639	-0.269686	0.828851
CCNB1	CCNB1_A	2477	1.36031	-0.483376	-0.702406
CCNB1	CCNB1_B	6811	0.360506	0.725065	-1.09515
CCNB2	CCNB2_A	8715	0.879027	0.526209	-1.21905
CCNB2	CCNB2_B	8840	1.01782	0.244311	-1.03112
CCNB2	CCNB2_A	8917	0.506225	-0.567965	0.086174
CCNB2	CCNB2_B	6551	1.1137	-0.03917	-0.883283
CCNB3	CCNB3_A	8869	0.798679	-0.0623081	-0.38453
CCNB3	CCNB3_B	8458	0.144243	0	-0.0356046
CCNB3	CCNB3_A	2486	-0.245501	-1.56013	2.11327
CCNB3	CCNB3_B	1619	0.290138	-1.4183	0.737518
CCNC	CCNC_A	7931	-1.48047	0.601382	0.622681
CCNC	CCNC_B	3704	-0.30072	0.676555	-0.410944
CCNC	CCNC_A	5466	-0.776212	0.90091	-0.460247
CCNH	CCNH_A	8552	-1.99231	-0.596742	1.99511
CCNH	CCNH_B	8523	-0.48719	0.196925	0.198914
CCNH	CCNH_A	3945	-3.28043	1.81637	1.90156
CCNH	CCNH_B	5264	-0.679152	-2.68436	3.25178
CDC25A	CDC25A_A	4729	0.0434208	0.0500089	-0.0200036
CDC25A	CDC25A_B	2886	0.0130262	0.347562	-0.352563
CDC25A	CDC25A_A	3280	2.27964	0.605898	-2.20262
CDC25A	CDC25A_B	8886	1.63396	0.231667	-1.37515
CDC25B	CDC25B_A	7486	-0.477812	-0.611406	1.13484
CDC25B	CDC25B_B	2908	-0.558407	-0.488245	1.07326
CDC25B	CDC25B_A	10215	-0.483412	-0.00989673	0.343911
CDC25B	CDC25B_B	10473	-0.777663	-0.460198	0.932766
CDC5L	CDC5L_A	9660	0.676065	0.156589	-0.613307
CDC5L	CDC5L_B	9697	0.61764	0.211395	-0.595039
CDC6	CDC6_A	7860	0.893433	0.244986	-0.927883
CDC6	CDC6_B	8709	0.0784772	-0.444036	0.4226
CDCA5	CDCA5_A	10530	-0.627817	-0.398102	0.973818
CDCA5	CDCA5_B	10395	0.350129	0.704333	-1.00597
CDK2	CDK2_A	3019	-0.143503	-0.0873391	-0.0719263
CDK2	CDK2_B	3348	-0.48366	0.446971	-0.219889
CDK2	CDK2_A	9714	-1.40534	0.691145	0.717474
CDK2	CDK2_B	9743	0.337822	0.5642	-0.90319
CDK4	CDK4_A	8210	1.05349	-0.0263916	-0.681784
CDK4	CDK4_B	8240	0.368433	0.12756	-0.312301
CDK4	CDK4_A	10256	0.428766	0.561639	-0.851118
CDK4	CDK4_B	10198	0.752442	0.405766	-0.833799
CDK7	CDK7_A	8590	-1.03374	-0.174463	0.874094
CDK7	CDK7_B	8731	-1.65078	-0.959545	2.13272
CDK7	CDK7_A	6437	-0.580276	0.992813	-0.333301
CDK7	CDK7_B	2846	-0.178547	-1.48922	1.19138
CDKN1A	CDKN1A_A	7733	-0.853218	0.347562	0.522593
CDKN1A	CDKN1A_B	7424	0.256183	0.277549	-0.597606
CDKN1A	CDKN1A_A	9748	-0.0571007	0.210876	-0.190086
CDKN1A	CDKN1A_B	9967	1.35724	0.397992	-1.29199
CDKN2A	CDKN2A_A	10169	1.49402	0.375814	-1.28925
CDKN2A	CDKN2A_B	10240	1.78615	0.558501	-1.67289
CDKN2D	CDKN2D_A	9762	1.61087	0.412351	-1.39886
CDKN2D	CDKN2D_B	9757	0.383938	0.339276	-0.521964
CENPS	CENPS_A	10000	0.0625986	-0.300129	0.28186
CENPS	CENPS_B	10486	0.61764	-0.117442	-0.247933
CETN2	CETN2_A	2841	1.13348	0.263105	-1.16267
CETN2	CETN2_B	2025	0.578307	0.357071	-0.937154
CHAF1B	CHAF1B_A	3218	1.34468	-1.60807	0.0678162
CHAF1B	CHAF1B_B	3120	1.13208	-1.93687	0.413062
CHAF1B	CHAF1B_A	9761	0.337822	-0.324415	-0.00188067
CHD1	CHD1_A	10344	-1.37582	-0.288252	1.02516
CHD1	CHD1_B	10525	0.138183	-0.19669	0.0790149
CHEK1	CHEK1_A	10344	-2.14907	-0.903384	2.71934
CHEK1	CHEK1_B	8036	0.676111	0.199051	-0.780891
CHEK2	CHEK2_A	1539	2.32166	-0.0604221	-2.12232
CHEK2	CHEK2_B	6094	0.89886	0.604221	-1.45768
CHRAC1	CHRAC1_A	10195	0.138183	0.016956	-0.10411
CHRAC1	CHRAC1_B	9958	1.21962	-0.166169	-0.561922
CLK2	CLK2_A	7103	0.555603	-0.0498465	-0.30976
CLK2	CLK2_B	7346	0.312526	0.0623081	-0.197606
CLK2	CLK2_A	4800	0.424048	0.850983	-1.36866
CLK2	CLK2_B	4068	0.959688	-5.03883e-15	-1.19847
CLSPN	CLSPN_A	2965	0.185058	-0.150345	-0.0162874
CLSPN	CLSPN_B	2518	1.13348	0.582589	-1.53102
CNOT7	CNOT7_A	3147	-0.271062	0.899079	-0.503484
CNOT7	CNOT7_B	3240	0.154133	0.159265	-0.343191
CNOT7	CNOT7_A	8501	0.0945903	1.11429	-1.22055
CNOT7	CNOT7_B	9676	-0.472951	-0.493675	1.01368
COPS4	COPS4_A	5484	1.26613	-0.573235	-0.197606
COPS4	COPS4_B	8685	1.02306	-0.884775	0.22609
COPS4	COPS4_A	2805	6.24913	-6.02779	-1.02827
COPS4	COPS4_B	3562	6.85172	-6.16962	-1.48213
COPS5	COPS5_A	10030	-0.781034	-0.562939	0.933597
COPS5	COPS5_B	10094	2.1929	-0.562939	-0.8244
CSNK1D	CSNK1D_A	10204	1.48997	0.56633	-1.45008
CSNK1D	CSNK1D_B	6556	1.4359	0.291643	-1.14182
CSNK1E	CSNK1E_A	8165	0.370117	0.281898	-0.448531
CSNK1E	CSNK1E_B	8750	-0.115661	0.281898	-0.14784
CSNK1E	CSNK1E_A	2517	-1.72117	-0.03917	1.60205
CSNK1E	CSNK1E_B	3067	2.59862	-1.97808	-0.413243
CTC1	CTC1_A	11039	-0.639296	0.392743	0.143502
CTC1	CTC1_B	10836	-0.216303	0.30211	-0.128397
CUL3	CUL3_A	8417	0.398959	0.241688	-0.551351
CUL3	CUL3_B	10559	-0.946928	-0.241688	1.04983
CUL4A	CUL4A_A	8631	0.655937	0.252621	-0.608677
CUL4A	CUL4A_B	8430	0.312999	0.155153	-0.371969
CUL4A	CUL4A_A	8743	0.935436	-1.6717	-0.0112518
CUL4A	CUL4A_B	4359	-0.320355	0.91622	-0.438821
CUL5	CUL5_A	10044	-0.943249	0.16956	0.29266
CUL5	CUL5_B	10334	1.00333	0.322164	-0.952588
DAXX	DAXX_A	8543	-0.0345406	-0.241923	0.303504
DAXX	DAXX_B	7829	0.650515	-0.642196	0.0571819
DAXX	DAXX_A	10260	0.987843	0.423085	-1.02431
DAXX	DAXX_B	10591	1.7529	0.284531	-1.33606
DBF4	DBF4_A	7689	2.1929	-0.288252	-1.03805
DBF4	DBF4_B	10207	0.192255	0.108518	-0.287235
DCLRE1A	DCLRE1A_A	2192	-1.32406	0.343091	0.334294
DCLRE1A	DCLRE1A_B	3096	0.0863515	0.774154	-0.743364
DCLRE1A	DCLRE1A_A	10605	1.19382	0.249892	-0.972353
DCLRE1A	DCLRE1A_B	10562	0.693592	0.30185	-0.712564
DCLRE1B	DCLRE1B_A	10546	1.48997	-0.410335	-0.531401
DCLRE1B	DCLRE1B_B	10393	-0.29439	0.535809	-0.409318
DCLRE1C	DCLRE1C_A	10275	-1.71601	2.2054	-0.853462
DCLRE1C	DCLRE1C_B	6102	-0.0624876	1.14802	-1.2462
DDB1	DDB1_B	3301	0.0843736	-0.41573	0.338154
DDB1	DDB1_B	1506	-0.679152	-4.59718	5.16459
DDB2	DDB2_A	5870	0.439513	0.0939659	-0.429738
DDB2	DDB2_B	5139	1.34167	0.187932	-1.18146
DDB2	DDB2_A	9520	1.65367	0.19585	-1.65885
DDB2	DDB2_B	7363	2.32864	-1.62555	-0.542504
DDX1	DDX1_A	8645	1.39897	0.823504	-1.72816
DDX1	DDX1_B	8195	1.2656	0.517176	-1.35779
DDX1	DDX1_B	2454	-2.29374	-2.34681	4.82703
DDX10	DDX10_A	10388	0.851341	0.57677	-1.12483
DDX10	DDX10_B	8139	1.43559	0.28447	-1.17964
DDX11	DDX11_A	7054	-2.14192	0.98128	0.104807
DDX11	DDX11_B	8822	-0.951374	0.241467	0.441833
DDX11	DDX11_A	7996	-2.54042	3.35699	-1.27556
DDX11	DDX11_B	9584	-0.716184	0.98735	-0.340401
DHX9	DHX9_A	5211	-0.143503	-0.0873391	0.25277
DHX9	DHX9_B	7197	0.876965	-0.498346	-0.363742
DHX9	DHX9_A	9630	0.0945903	0.31031	-0.298086
DHX9	DHX9_B	9680	-0.310797	0.14105	0.125064
DICER1	DICER1_A	1596	0.570756	-0.0135648	-0.592442
DICER1	DICER1_B	6142	0.570756	0.93258	-1.39514
DKC1	DKC1_A	8016	-1.32433	-0.177532	1.74781
DKC1	DKC1_B	8129	-1.02039	0.697624	0.312556
DKC1	DKC1_A	9722	1.08052	1.00092	-1.81175
DKC1	DKC1_B	9892	0.373351	0.793014	-1.0425
DLGAP5	DLGAP5_A	6042	1.34181	-0.0954787	-0.915004
DLGAP5	DLGAP5_B	8882	0.198686	0.266545	-0.330197
DLGAP5	DLGAP5_A	2779	-3.37013	-3.69703	7.63999
DLGAP5	DLGAP5_B	10808	-2.29374	-0.208963	2.91422
DMC1	DMC1_A	7130	1.00452	-0.868253	-0.223999
DMC1	DMC1_B	8136	2.32263	-1.52586	-0.774749
DMC1	DMC1_A	9654	-0.351335	0.606515	-0.171141
DMC1	DMC1_B	9368	-0.432413	-0.19747	0.590529
DNA2	DNA2_A	5982	-1.32426	-0.19747	1.43683
DNMT1	DNMT1_A	8796	1.04704	-0.786052	-0.351411
DNMT1	DNMT1_B	8764	0.706887	-1.07376	0.511704
DNMT1	DNMT1_A	9580	0.378361	0.860405	-1.20363
DNMT1	DNMT1_B	9672	-0.391874	0.606515	-0.0441956
DNTT	DNTT_A	10124	0.792916	0.0104393	-0.521964
DNTT	DNTT_B	10023	1.58166	0.302739	-1.28925
DUT	DUT_A	9142	1.11147	0.261122	-0.937327
DUT	DUT_B	9541	1.21962	0.261122	-0.967848
EGFR	EGFR_A	3252	0.514321	0.785487	-1.30663
EGFR	EGFR_B	7236	1.47567	0.845909	-2.15254
EHMT2	EHMT2_A	4869	2.08476	0.261122	-1.59352
EID3	EID3_A	9439	0.179449	0.193127	-0.28447
EID3	EID3_B	9514	0.442364	0.266202	-0.57677
EIF1AD	EIF1AD_A	1745	-0.100942	0.181266	-0.249241
EIF1AD	EIF1AD_B	1656	-0.562389	1.02717	-0.672195
EIF2A	EIF2A_A	5812	1.08956	-0.786052	-0.400732
EIF2A	EIF2A_B	7907	3.17302	-2.22458	-1.25974
EIF2A	EIF2A_A	8609	0.621593	0.98735	-1.51676
EIF2A	EIF2A_B	9708	0.662132	-0.2821	-0.391178
ELOC	ELOC_A	9933	0.880554	0.229664	-0.795995
ELOC	ELOC_B	9930	0.851341	0.13832	-0.686382
ELP3	ELP3_A	10522	-0.564748	0.139039	0.140056
ELP3	ELP3_B	10447	0.0300398	-0.135648	0.0484941
EME1	EME1_A	5712	1.87138	-0.214362	-1.48369
EME1	EME1_B	3826	1.11075	1.02588	-2.15894
EME2	EME2_A	7982	-3.50012	-0.611406	3.19779
EME2	EME2_B	8151	-3.90309	-0.488245	3.53648
EME2	EME2_A	10545	-1.45444	-0.217728	1.10596
EME2	EME2_B	10610	-1.54272	-0.494836	1.41771
ENDOV	ENDOV_A	9482	2.40919	0.261122	-1.64236
ENDOV	ENDOV_B	10186	-0.564748	0.016956	0.29266
ERBB2	ERBB2_A	3437	0.947763	1.53116	-2.53101
ERBB2	ERBB2_B	10472	-0.0301835	0.153116	-0.220487
ERCC1	ERCC1_A	2138	0.207244	-0.303504	-0.0659791
ERCC1	ERCC1_B	3550	2.82657	-0.426665	-1.91339
ERCC1	ERCC1_A	10422	1.84117	0.319169	-1.42265
ERCC1	ERCC1_B	10794	1.31152	0.197935	-0.989673
ERCC2	ERCC2_A	3374	2.02063	-0.519035	-1.17443
ERCC2	ERCC2_B	2841	1.77884	-0.826938	-0.866525
ERCC2	ERCC2_A	6488	2.04715	0.284531	-1.59585
ERCC2	ERCC2_B	10484	1.19382	0.180615	-0.989673
ERCC3	ERCC3_A	10275	0.241468	0.612464	-0.822233
ERCC3	ERCC3_B	9366	-1.17112	0.566529	0.238861
ERCC4	ERCC4_A	8158	-0.584985	0.38631	-0.0605279
ERCC4	ERCC4_B	8469	-0.360607	0.361387	-0.023143
ERCC4	ERCC4_A	8587	0.691868	1.06373	-1.85798
ERCC4	ERCC4_B	4795	-0.513321	1.06373	-0.74461
ERCC5	ERCC5_A	10446	-1.00813	0.107181	0.744144
ERCC5	ERCC5_B	10147	-0.410496	0.888073	-0.496096
ERCC6	ERCC6_A	7670	0.846458	0.80958	-1.34804
ERCC6	ERCC6_B	2788	0.751197	0.586796	-1.22133
ERCC6	ERCC6_A	2708	0.0384426	-5.72236	5.27711
ERCC8	ERCC8_A	8660	-1.66552	-0.112759	1.54355
ERCC8	ERCC8_B	7606	-1.3648	0.920866	0.303197
ERCC8	ERCC8_A	2086	-1.72117	-1.21427	2.36587
ESCO1	ESCO1_A	8440	0.408731	-0.457455	0.180343
ESCO1	ESCO1_B	8373	2.30271	-0.180343	-1.5747
ESCO1	ESCO1_A	10225	0.517041	0.215254	-0.57401
ESCO1	ESCO1_B	10347	1.63519	0.163296	-1.12823
EYA1	EYA1_A	8415	-0.921083	-0.672987	1.258
EYA1	EYA1_B	6152	-1.04198	-0.549826	1.10405
EYA1	EYA1_A	10947	1.57634	0.111338	-1.04163
EYA1	EYA1_B	10975	1.19382	-0.0791738	-0.625968
EYA3	EYA3_A	8564	0.649093	0.236771	-0.571455
EYA3	EYA3_B	8810	-0.360607	-0.124616	0.46286
EYA3	EYA3_A	5012	-0.982006	0.992813	-0.170197
EYA3	EYA3_B	1830	-1.98633	-1.70197	3.74432
FAAP24	FAAP24_A	7509	1.33557	0.0351888	-0.958896
FAAP24	FAAP24_B	8405	3.39074	-0.457455	-2.00576
FAAP24	FAAP24_A	10646	2.40025	0.215254	-1.63049
FAAP24	FAAP24_B	10623	1.95887	-0.200409	-0.955034
FAH	FAH_A	9712	1.32776	0.352685	-1.14182
FAH	FAH_B	3272	1.97662	0.322164	-1.50807
FAN1	FAN1_A	9555	0.676065	0.156589	-0.57677
FAN1	FAN1_B	9532	0.267087	0.302739	-0.448889
FANCA	FANCA_A	7106	-2.79249	-1.30686	3.10903
FANCA	FANCA_B	3702	1.11319	0.141229	-0.942852
FANCA	FANCA_A	9119	3.71612	-2.23429	-2.54291
FANCA	FANCA_B	8232	2.72942	0.128592	-3.63434
FANCD2	FANCD2_A	10200	1.43559	-0.135711	-0.72292
FANCD2	FANCD2_B	9052	2.45804	-0.135711	-1.41713
FANCE	FANCE_A	3958	0.0863515	-0.272713	-0.0043986
FANCE	FANCE_A	10647	1.92945	0.388447	-1.56121
FANCE	FANCE_B	10867	1.69405	0.0940189	-1.09359
FANCF	FANCF_A	1568	0.929566	0.211848	-0.783302
FANCF	FANCF_B	8554	1.02306	-0.162001	-0.4593
FANCF	FANCF_A	3070	3.23616	-3.97125	0.212746
FANCF	FANCF_B	7056	2.56661	-2.41112	-0.482223
FANCI	FANCI_A	3427	0.180196	-0.457582	0.207537
FANCI	FANCI_B	8068	0.240985	0.0150027	-0.33506
FANCI	FANCI_A	4990	1.54172	0.00297009	-1.10487
FANCI	FANCI_B	6617	2.37188	0.065342	-1.68701
FANCL	FANCL_A	9436	1.32808	0.0153116	-1.24943
FANCL	FANCL_B	9254	0.56745	1.34742	-1.73634
FANCM	FANCM_A	9986	0.2963	-0.190517	0.0443669
FANCM	FANCM_B	10217	2.80859	-0.848191	-0.887338
FBH1	FBH1_A	9878	0.559214	0.229664	-0.558501
FBH1	FBH1_B	9913	0.237875	0.028708	-0.120052
FEN1	FEN1_A	7817	-0.0629601	0.260046	-0.265047
FEN1	FEN1_B	8387	0.0282235	0.102518	-0.125022
FEN1	FEN1_A	9936	0.342604	0.564317	-0.772223
FEN1	FEN1_B	9937	1.01903	0.210876	-0.855386
FH	FH_A	4100	1.55728	-1.93687	-0.00616511
FH	FH_B	1769	0.494289	-0.909354	0.0883666
FH	FH_A	6012	0.581055	0.691145	-1.34327
FHIT	FHIT_A	5402	-0.186023	0.241467	-0.0637061
FHIT	FHIT_B	4646	0.366731	0.282568	-0.544585
FHIT	FHIT_A	10213	0.135129	0.437255	-0.653531
FHIT	FHIT_B	10383	0.0945903	0.775775	-0.911653
GADD45A	GADD45A_A	8393	-0.123749	0.22504	-0.0375067
GADD45A	GADD45A_B	8400	-0.0325656	-0.00250045	0.172531
GADD45A	GADD45A_A	9790	0.896042	0.356411	-0.959339
GADD45A	GADD45A_B	9862	3.60174	-0.246517	-2.32112
GAR1	GAR1_A	9563	-0.132175	1.543	-1.55995
GAR1	GAR1_B	6888	0.462613	0.93258	-1.33105
GEN1	GEN1_A	10417	0.322052	0.271899	-0.490929
GEN1	GEN1_B	10504	-0.100942	0.0604221	0.0226583
GINS1	GINS1_A	2699	-0.697174	-0.411234	0.874094
GINS1	GINS1_B	5006	-1.16463	-0.697851	1.58441
GTF2F2	GTF2F2_A	8038	0.424715	0.760159	-1.00761
GTF2F2	GTF2F2_B	9013	0.0881485	0.286617	-0.259914
GTF2F2	GTF2F2_A	9968	-2.85674	1.70197	1.26229
GTF2F2	GTF2F2_B	2734	-3.12456	2.62386	0.404217
GTF2H1	GTF2H1_A	7844	-0.640456	0.155028	0.610109
GTF2H1	GTF2H1_B	7016	-0.3973	0.172531	0.330059
GTF2H1	GTF2H1_A	9619	1.29575	1.08408	-1.97392
GTF2H1	GTF2H1_B	9892	1.78769	0.501945	-1.7078
H1F0	H1F0_A	6051	0.909767	0.0104393	-0.595039
H1F0	H1F0_B	9980	0.792916	0.448889	-0.905607
H2AFX	H2AFX_A	10089	1.05583	0.156589	-0.795995
H2AFX	H2AFX_B	9968	-0.492442	-0.318398	0.647235
H2AFZ	H2AFZ_A	10120	0.150237	0.266202	-0.357545
H2AFZ	H2AFZ_B	10062	0.354725	0.357545	-0.558501
HDAC10	HDAC10_A	7031	1.81705	0.107181	-1.6904
HDAC10	HDAC10_B	3883	2.74066	0.199051	-2.50804
HDAC2	HDAC2_A	6898	1.85491	-1.32036	-0.371962
HDAC2	HDAC2_B	8600	1.42972	-1.07376	-0.462383
HDAC2	HDAC2_A	10406	0.216206	0.521885	-0.767782
HDAC2	HDAC2_B	10279	-0.148642	-0.02821	0.125064
HELQ	HELQ_A	9601	1.54404	-0.0135648	-0.931223
HELQ	HELQ_B	9854	1.38183	-0.318773	-0.470359
HES1	HES1_A	5838	0.312999	0.322241	-0.566905
HES1	HES1_B	8550	-0.029939	-0.0815547	0.143218
HES1	HES1_A	6368	2.63972	-1.78422	-1.62026
HFM1	HFM1_A	8592	0.789301	0.224773	-0.678297
HFM1	HFM1_B	7988	0.522572	-0.234718	-0.274501
HFM1	HFM1_A	10762	-0.0512568	-0.659036	0.461325
HFM1	HFM1_B	10780	-0.230656	0.803702	-0.573843
HLTF	HLTF_B	7388	1.01319	-0.118762	-0.558623
HLTF	HLTF_A	10548	0.311065	-0.0445353	-0.158348
HLTF	HLTF_B	10450	0.928992	0.319169	-0.868438
HUS1	HUS1_A	9684	1.26032	0.72292	-1.49021
HUS1	HUS1_B	9684	1.61087	0.467158	-1.45367
IGHMBP2	IGHMBP2_A	6867	-0.518878	0.172531	0.295053
IGHMBP2	IGHMBP2_B	6279	-0.442892	0.102518	0.417574
IGHMBP2	IGHMBP2_A	9316	1.29575	0.460364	-1.33357
IGHMBP2	IGHMBP2_B	10068	0.711563	0.148504	-0.585108
ING1	ING1_A	8661	0.876965	-0.950455	0.0883666
ING1	ING1_B	8775	1.93995	-1.32036	-0.589796
ING1	ING1_A	10343	-2.29719	-0.409045	2.79091
ING1	ING1_B	10569	-0.0675645	0.90272	-0.784708
ING3	ING3_A	10621	-0.726144	-0.245323	0.702041
ING3	ING3_B	10040	0.267087	-0.153979	0.00782946
INO80	INO80_A	7066	0.50891	0	-0.354565
INO80	INO80_B	5955	-1.45733	-0.545002	1.69389
INO80	INO80_A	3975	2.05865	-2.15435	0.415202
INO80	INO80_B	2345	-0.438729	-1.27302	1.36703
INO80B	INO80B_A	7568	-0.382103	0.400071	0.0150027
INO80B	INO80B_B	8040	-0.594865	-0.317557	0.942668
INO80B	INO80B_A	9275	0.957535	0.522736	-1.12566
INO80B	INO80B_B	9554	1.265	0.626689	-1.45831
IP6K3	IP6K3_A	10478	0.187138	0.842138	-1.0565
IP6K3	IP6K3_B	9766	0.56745	0.0612464	-0.450161
KAT2A	KAT2A_A	7394	-1.78167	-0.53585	1.70902
KAT2A	KAT2A_B	8239	-0.603684	-0.361387	0.824248
KAT2A	KAT2A_A	4352	0.424048	-0.850983	0.18438
KAT2A	KAT2A_B	2198	1.16055	-2.19837	0.850983
KAT5	KAT5_A	10632	-3.07268	0.704333	1.89251
KAT5	KAT5_B	10551	-4.81125	-1.54647	5.5673
KAT6A	KAT6A_A	4115	-1.04198	0.12756	0.488245
KAT6A	KAT6A_B	2988	-0.074838	0.0659791	0.0263916
KAT6A	KAT6A_A	10395	1.45864	0.232573	-1.11091
KAT6A	KAT6A_B	10440	0.0168143	-0.0618545	0.0668029
KDM2A	KDM2A_A	5259	0.48081	0.61062	-0.882995
KDM2A	KDM2A_B	5327	0.0694503	0.336464	-0.38453
KDM2A	KDM2A_A	2785	-0.446366	0.992813	-0.659511
KDM2A	KDM2A_B	4006	-1.11592	1.34739	-0.255295
KDM4C	KDM4C_B	8970	-0.792023	-0.179023	0.839417
KDM5A	KDM5A_A	6274	-0.3973	0.575102	-0.107519
KDM5A	KDM5A_B	8425	-0.3973	0.50509	-0.0200036
KDM5A	KDM5A_A	10007	0.158125	0.564317	-0.66827
KDM5A	KDM5A_B	9937	0.680816	0.314829	-0.772223
KMT5C	KMT5C_A	8119	-0.306116	-0.00250045	0.207537
KMT5C	KMT5C_B	8020	-0.184538	-0.527594	0.645115
KMT5C	KMT5C_A	10518	1.7262	0.148504	-1.2712
KMT5C	KMT5C_B	10506	1.23425	0.356411	-1.14645
LIG1	LIG1_A	7744	2.69174	-0.172248	-1.54501
LIG1	LIG1_B	9867	0.471576	-0.208786	-0.0652455
LIG3	LIG3_B	3891	1.54404	0.016956	-1.00753
LIG4	LIG4_A	6463	-0.792429	-0.160029	1.17021
LIG4	LIG4_B	3371	-0.169341	0.470084	-0.317557
LIG4	LIG4_A	10249	1.11127	1.18804	-1.91571
LIG4	LIG4_B	10416	1.44948	0.356411	-1.33357
LMNA	LMNA_A	8152	-0.19573	-0.888518	0.734567
LMNA	LMNA_B	8249	0.932596	-0.734567	0.0263916
LMNA	LMNA_A	10741	1.16439	0.0593804	-0.747203
LMNA	LMNA_B	10784	1.54692	0.0593804	-0.989673
MAPK14	MAPK14_A	3581	0.126649	0.435462	-1.14364
MAPK14	MAPK14_B	2410	0.00575677	0.466252	-0.404672
MAPK14	MAPK14_A	10668	-0.0126108	-0.0445353	0.0494836
MAPK14	MAPK14_B	10981	1.22324	0.163296	-0.903076
MASTL	MASTL_A	8294	1.55728	-2.67669	1.16521
MASTL	MASTL_B	8194	-1.20649	-0.169541	1.21864
MASTL	MASTL_A	9823	-0.189181	-1.80544	1.90229
MASTL	MASTL_B	9530	-0.594567	-0.53599	1.14062
MBD4	MBD4_A	10417	-2.04071	-0.391473	1.72509
MBD4	MBD4_B	10433	-0.229528	-0.0626357	0.190517
MCL1	MCL1_A	7367	-0.0462646	-0.112759	0.134058
MCL1	MCL1_B	4520	0.0925292	0.187932	-0.223012
MCL1	MCL1_B	1654	0.101245	0.489625	-0.4955
MCM2	MCM2_A	5199	2.632	-0.76558	-1.38723
MCM2	MCM2_B	9341	1.5454	1.07181	-2.37942
MCM7	MCM7_A	6713	3.17302	-3.5809	0.528144
MCM7	MCM7_B	4740	2.32263	-4.23851	1.38304
MCM7	MCM7_B	8258	0.743209	-0.70525	-0.0865106
MCRS1	MCRS1_B	3756	-0.868232	-0.109403	0.797645
MCRS1	MCRS1_A	2042	-1.21735	-3.58451	4.37696
MDC1	MDC1_A	2874	-0.254455	0.563796	-0.392151
MDC1	MDC1_B	8422	-1.22601	0.244311	0.923372
MDC1	MDC1_A	2258	-1.31619	-0.215435	0.938121
MDC1	MDC1_B	5401	-1.51868	1.84099	-0.660014
MDM2	MDM2_A	10020	0.0918113	0.412351	-0.448889
MDM2	MDM2_B	10252	0.442364	0.57677	-0.850801
MGMT	MGMT_A	9801	1.43559	0.174858	-1.12483
MGMT	MGMT_B	9784	1.23111	0.211395	-0.996951
MLH1	MLH1_A	7240	0.839102	0.428725	-1.29077
MLH1	MLH1_B	5248	0.839102	0.796203	-1.4791
MLH3	MLH3_A	8854	1.11035	0.0563796	-0.861981
MLH3	MLH3_B	4120	0.578307	1.09	-1.48967
MLH3	MLH3_A	5855	0.911206	-0.03917	-0.7834
MLH3	MLH3_B	7758	-0.506225	1.37095	-0.96554
MMS22L	MMS22L_A	1547	1.09414	-0.680286	-0.260577
MPG	MPG_A	10157	-0.447027	0.151055	0.234135
MPG	MPG_B	9079	1.01422	0.694854	-1.48789
MRE11	MRE11_A	1688	1.65406	-0.489971	-1.21727
MRE11	MRE11_B	6676	0.893433	0.38279	-1.22187
MSH2	MSH2_A	1591	0.0272173	0.447556	-0.427665
MSH2	MSH2_B	4302	-0.029939	0.266545	-0.121338
MSH2	MSH2_A	3060	-1.39675	-1.44666	2.57667
MSH2	MSH2_B	4805	-0.410054	0.241111	-0.0450073
MSH3	MSH3_A	8268	-0.214933	0.120021	0.0850151
MSH3	MSH3_B	8344	-0.56447	0.155028	0.592606
MSH3	MSH3_A	9675	0.619323	0.418783	-0.834595
MSH3	MSH3_B	9872	-0.0878473	0.065342	-0.00297009
MSH4	MSH4_A	7710	1.05349	0.15835	-1.02048
MSH4	MSH4_B	7758	0.368433	-0.334294	-0.18914
MSH4	MSH4_A	10416	1.51749	0.0766996	-0.989673
MSH4	MSH4_B	10472	0.958418	-0.183089	-0.366179
MSH5	MSH5_A	7052	0.745045	-0.030211	-0.672195
MSH5	MSH5_B	4185	0.668137	0.815698	-1.45768
MSH6	MSH6_A	8146	-0.458089	0.102518	0.540096
MSH6	MSH6_B	8087	-0.792429	-0.0200036	0.977674
MSH6	MSH6_A	9455	0.773056	0.66827	-1.12566
MSH6	MSH6_B	9618	1.14201	0.501945	-1.29199
MTOR	MTOR_A	10604	2.3704	0.229664	-1.69116
MTOR	MTOR_B	10467	-0.287954	-0.354935	0.592429
MUS81	MUS81_A	8256	-1.00519	-0.370066	1.64279
MUS81	MUS81_B	7752	0.0130262	0.330059	-0.457582
MUS81	MUS81_A	10068	0.311858	0.231667	-0.418783
MUS81	MUS81_B	9817	0.188872	0.065342	-0.169295
MUTYH	MUTYH_A	10277	-0.408573	-0.815698	1.14047
MUTYH	MUTYH_B	10555	0.0528741	0.422954	-0.52114
MVP	MVP_A	8681	-0.625259	0.697624	0.067512
MVP	MVP_B	8569	-0.184538	0.260046	-0.00250045
MVP	MVP_A	9575	0.0351389	0.00297009	-0.0237607
MVP	MVP_B	9505	0.158125	0.190086	-0.252458
NABP2	NABP2_A	4224	-0.679299	-0.457455	0.888518
NABP2	NABP2_B	3603	0.247541	0.373881	-0.589413
NABP2	NABP2_A	10760	-0.807088	-0.027216	0.465146
NABP2	NABP2_B	10716	-1.54272	-0.0964931	1.00204
NBN	NBN_A	8730	0.237734	0.0498465	-0.147759
NBN	NBN_B	8958	-0.771967	-0.411234	1.01117
NBN	NBN_A	7103	1.22751	-0.992813	-0.283661
NBN	NBN_B	5092	-0.781141	0.496406	0.290752
NCAPD2	NCAPD2_A	8279	-0.412497	0.767637	-0.317557
NCAPD2	NCAPD2_B	8371	-1.06598	0.0500089	1.31023
NCAPD2	NCAPD2_A	9783	0.0351389	0.626689	-0.751432
NCAPD2	NCAPD2_B	9837	-0.518299	0.169295	0.204936
NCAPG	NCAPG_A	8375	-1.22072	-0.162001	1.06102
NCAPG	NCAPG_B	7941	-1.87516	-0.598158	1.82118
NCAPG	NCAPG_A	6826	0.223183	-0.496406	0.0283661
NCAPG	NCAPG_B	5448	-0.379411	0.425491	-0.248203
NEIL1	NEIL1_A	1896	-0.029939	0.141229	-0.0656416
NEIL1	NEIL1_B	3059	0.617833	0.60072	-1.04032
NEIL1	NEIL1_A	2852	1.47363	-3.13444	0.37131
NEIL2	NEIL2_A	10487	-0.87002	-0.271899	0.989411
NEIL2	NEIL2_B	10109	-0.600843	0.151055	0.294558
NEIL3	NEIL3_A	2584	-1.04095	-0.526209	1.35562
NEIL3	NEIL3_B	8491	-1.96624	-0.41345	2.08855
NEIL3	NEIL3_A	3866	-1.24869	0.607135	0.409326
NEIL3	NEIL3_B	4734	0.978703	-0.3917	-0.501376
NFATC2IP	NFATC2IP_B	3842	-0.117531	0.199386	-0.0854512
NFATC2IP	NFATC2IP_B	4564	-0.178547	0.425491	-0.32621
NFRKB	NFRKB_A	1716	0.893433	-0.352167	-0.960037
NFRKB	NFRKB_B	10492	0.947763	-0.260297	-0.496096
NHEJ1	NHEJ1_A	6233	-0.138844	0.612464	-0.564998
NHEJ1	NHEJ1_B	10327	-1.06246	-0.122493	1.01975
NHP2	NHP2_A	8291	-0.880786	-0.642196	1.38116
NHP2	NHP2_B	8307	-5.75677	-1.5659	6.03049
NHP2	NHP2_A	10660	-0.601113	-0.287005	0.638339
NHP2	NHP2_B	10626	-1.07191	-0.287005	0.950086
NOP10	NOP10_A	8087	0.0462694	0.322241	-0.678297
NOP10	NOP10_B	8196	0.694041	0.391861	-0.817536
NOP10	NOP10_B	7085	-1.57615	1.47881	0.0337555
NSD1	NSD1_A	1843	0.630395	0.473542	-0.932842
NSD1	NSD1_B	1930	0.499508	0.53585	-0.870534
NSMCE1	NSMCE1_A	1854	0.925292	-0.0563796	-0.91836
NSMCE2	NSMCE2_A	10503	0.629683	0.815698	-1.30663
NSMCE2	NSMCE2_B	10576	1.09113	0.513587	-1.33684
NSMCE3	NSMCE3_A	3796	-0.611218	0.0359631	0.26099
NSMCE3	NSMCE3_B	4501	-0.313581	0.857978	-0.540475
NSMCE3	NSMCE3_A	2841	0.986441	0.73346	-1.82989
NSMCE3	NSMCE3_B	9327	-1.40534	0.5642	0.802104
NSMCE4A	NSMCE4A_A	6990	-0.138946	0.540096	-0.370066
NSMCE4A	NSMCE4A_B	8364	-0.336511	0.347562	0.0150027
NSMCE4A	NSMCE4A_A	10168	1.35724	0.647479	-1.52069
NSMCE4A	NSMCE4A_B	10181	1.41873	0.585108	-1.49989
NTHL1	NTHL1_A	10041	-0.456605	0.444247	-0.256714
NTHL1	NTHL1_B	10061	0.895186	0.383205	-0.903754
NUDT1	NUDT1_A	6579	0.40925	-0.00513759	-0.2651
NUDT1	NUDT1_B	8080	0.111614	-0.0462383	0.0513759
NUDT1	NUDT1_A	9721	-0.229719	1.24124	-0.890495
NUDT1	NUDT1_B	9824	0.297284	0.14105	-0.382715
ODC1	ODC1_B	6229	-0.410981	0.5311	-0.190957
OGG1	OGG1_A	5841	-0.184538	-0.0200036	0.22504
OGG1	OGG1_B	5343	-0.306116	0.137524	0.207537
OGG1	OGG1_A	10195	1.51097	0.0445513	-1.0425
OGG1	OGG1_B	7316	1.69545	0.439573	-1.56227
ORC1	ORC1_A	1801	-0.0240337	0.392743	-0.430507
ORC4	ORC4_A	10121	0.570756	0.261122	-0.592442
ORC4	ORC4_B	10289	1.92255	0.535809	-1.66983
ORC6	ORC6_A	8439	-0.341909	-0.473542	0.53763
ORC6	ORC6_B	8784	-0.341909	-0.436157	0.450399
ORC6	ORC6_A	7404	-0.111592	0.496406	-0.347485
ORC6	ORC6_B	6349	1.0936	-1.63105	0.404217
PAPD7	PAPD7_A	8395	0.328136	0.0351888	-0.12756
PAPD7	PAPD7_B	7996	1.05349	-0.0263916	-0.712574
PAPD7	PAPD7_A	10628	1.31152	0.215254	-0.989673
PAPD7	PAPD7_B	10392	1.04669	0.163296	-0.81648
PARG	PARG_A	6345	1.38183	0.657893	-1.45618
PARG	PARG_B	10271	1.0574	0.322164	-1.08993
PARP1	PARP1_A	3676	0.4189	0.183365	-0.886264
PARP1	PARP1_B	10625	-0.391874	-1.17071	1.52146
PARP10	PARP10_A	3152	-0.693969	0.0187932	0.491129
PARP2	PARP2_A	3969	0.196653	0.0359631	-0.614456
PARP2	PARP2_B	2276	0.834446	-0.827152	-0.314421
PARP2	PARP2_A	7012	-0.51349	0.39494	-0.00188067
PARP2	PARP2_B	10456	0.0945903	0.47957	-0.602753
PARP3	PARP3_A	5705	-0.58245	-0.443578	0.519165
PARP3	PARP3_B	2011	-0.658658	-0.0537068	0.602709
PARP3	PARP3_A	10819	0.0384426	-0.884072	0.753873
PARP3	PARP3_B	5814	1.47363	-1.44666	-0.416318
PARP4	PARP4_A	3509	0.154133	-0.70385	0.2651
PARP4	PARP4_B	5870	0.0265747	-0.457246	0.29387
PARP4	PARP4_A	6699	0.621593	0.945035	-1.70717
PARP4	PARP4_B	10507	0.297284	0.606515	-0.898958
PAXIP1	PAXIP1_A	8483	0.998875	0.642492	-1.24918
PAXIP1	PAXIP1_B	9022	0.560676	0.614644	-0.915004
PAXIP1	PAXIP1_A	4383	-2.38344	1.14126	1.5415
PAXIP1	PAXIP1_B	10169	0.576639	1.47881	-2.34038
PBRM1	PBRM1_A	10444	-0.87002	-0.996964	1.68426
PBRM1	PBRM1_B	10635	0.245144	0	-0.158608
PCNA	PCNA_A	5000	0.322052	-3.59511	3.25524
PCNA	PCNA_B	3977	1.32185	-0.483376	-0.702406
PDS5A	PDS5A_A	8568	0.884562	0.767808	-1.30627
PDS5A	PDS5A_B	8595	0.96077	0.67034	-1.29095
PDS5A	PDS5A_A	3345	0.39724	-1.6717	0.956405
PDS5A	PDS5A_B	2690	-1.48645	-3.35947	4.82703
PDS5B	PDS5B_A	5604	1.45646	0.0967693	-1.32838
PDS5B	PDS5B_B	6063	0.287838	0.497042	-1.11285
PDS5B	PDS5B_A	10564	-0.601113	-0.356282	0.724935
PDS5B	PDS5B_B	10550	-0.483412	-0.442879	0.759574
PELO	PELO_A	10250	1.27369	0.322164	-1.1174
PELO	PELO_B	10133	2.03069	0.200081	-1.46228
PHF3	PHF3_A	7484	0.293828	0.224309	-0.546531
PHF3	PHF3_B	8692	0.536904	-0.0373849	-0.30976
PHF3	PHF3_A	7047	-0.580276	1.13464	-0.524773
PHRF1	PHRF1_A	8119	1.59812	0.535809	-1.54164
PHRF1	PHRF1_B	2338	2.03069	0.0474768	-1.34631
PIAS1	PIAS1_A	10610	0.187138	0.428725	-0.606339
PIAS1	PIAS1_B	10287	-0.519157	0.0612464	0.192926
PIF1	PIF1_A	9925	0.138183	0.413726	-0.50088
PIF1	PIF1_B	9720	-1.10546	0.505289	0.0790149
PLK1	PLK1_A	1878	0.851341	0.540232	-1.08829
PLK1	PLK1_B	10439	1.23111	0.485426	-1.21618
PMS1	PMS1_A	9785	0.404459	-0.719645	0.4226
PMS1	PMS1_B	10418	-0.356166	-0.581841	0.881948
PMS2	PMS2_A	11132	-0.139395	-0.241688	0.324769
PMS2	PMS2_B	10939	-0.447027	-0.211477	0.626879
PNKP	PNKP_A	10864	1.75693	0.229664	-1.30752
PNKP	PNKP_B	10481	1.28953	0.028708	-0.759457
POLA1	POLA1_A	8932	0.181639	0.236771	-0.284837
POLA1	POLA1_B	8493	0.256432	0.137078	-0.396992
POLA1	POLA1_A	4674	-2.45501	-1.48922	3.88615
POLA1	POLA1_B	4638	-2.18719	-5.03883e-15	2.2551
POLA2	POLA2_A	7768	-2.39704	-2.22458	4.26009
POLA2	POLA2_B	8480	-0.526179	-2.84109	3.10927
POLA2	POLA2_A	10465	-2.33773	-0.45136	2.83322
POLA2	POLA2_B	10469	-0.878338	0.64883	0.294324
POLB	POLB_A	2712	-1.5067	-0.912663	2.60546
POLB	POLB_B	5991	-0.199736	0.172531	0.0500089
POLB	POLB_A	10489	-1.50219	0.148504	0.891027
POLB	POLB_B	10511	-0.303073	-0.516795	0.787074
POLD1	POLD1_A	6756	0.392958	-0.0200036	-0.527594
POLD1	POLD1_B	7269	-0.427695	0.137524	0.277549
POLD1	POLD1_A	10445	0.55783	-0.0386112	-0.33562
POLD1	POLD1_B	10202	1.41873	0.252458	-1.18804
POLD2	POLD2_A	2482	-3.05922	-1.48788	3.70776
POLD2	POLD2_B	3443	-2.01136	-0.568894	1.89764
POLD2	POLD2_A	5857	2.37063	-3.92207	0.990161
POLD2	POLD2_B	6007	0.39724	-0.771554	-0.168777
POLE	POLE_A	8356	-0.822824	-0.28255	1.17021
POLE	POLE_B	8419	-0.549273	0.435078	0.312556
POLE	POLE_A	10174	0.342604	0.127714	-0.397992
POLE	POLE_B	10022	0.096632	-0.0178205	-0.0861326
POLE2	POLE2_A	11025	-1.79291	-0.513587	1.86553
POLE2	POLE2_B	11293	-0.639296	-0.362532	0.808145
POLG	POLG_A	9511	0.938979	0.777726	-1.30752
POLG	POLG_B	9558	1.49402	0.448889	-1.41713
POLH	POLH_A	10825	0.629683	0.483376	-1.03473
POLH	POLH_B	10882	-0.177849	-0.422954	0.445613
POLI	POLI_A	4672	1.21468	0.0043986	-0.928106
POLI	POLI_B	7605	0.287838	-0.180343	0.0263916
POLI	POLI_A	8235	2.37082	0.405766	-1.78636
POLI	POLI_B	10398	1.45864	0.405766	-1.26678
POLK	POLK_A	6439	1.25498	0.25072	-1.17443
POLK	POLK_B	8471	1.45646	0.466252	-1.38996
POLK	POLK_A	10603	0.399341	0.353808	-0.591329
POLK	POLK_B	10509	1.25267	0.613597	-1.38802
POLL	POLL_A	10455	0.129782	-0.604221	0.506035
POLL	POLL_B	10488	1.05268	-0.785487	-0.00755276
POLM	POLM_A	3918	-0.640456	-0.142525	0.750134
POLM	POLM_B	3510	0.240985	0.312556	-0.597606
POLM	POLM_A	10528	1.57247	0.481154	-1.54148
POLM	POLM_B	8917	1.51097	0.190086	-1.22962
POLN	POLN_A	8128	1.01319	0.15835	-1.17443
POLN	POLN_B	8345	0.610217	-0.488245	-0.0967693
POLN	POLN_A	10663	-0.571688	-0.304324	0.655658
POLN	POLN_B	10766	0.34049	-0.0618545	-0.141028
POLQ	POLQ_A	3559	-0.568699	0.241467	0.347301
POLQ	POLQ_B	3525	0.0690942	-0.12844	-0.26099
POLQ	POLQ_A	10400	-2.54042	0.05642	2.62165
POT1	POT1_A	8934	-0.528891	-0.274156	0.587477
POT1	POT1_B	8959	-0.921552	-0.411234	1.04856
POT1	POT1_A	6494	1.69619	-0.850983	-0.822616
POT1	POT1_B	4139	-0.781141	0.283661	0.531864
PPP4C	PPP4C_A	8265	0.50352	0.0576851	-0.344121
PPP4C	PPP4C_A	5349	0.935436	-3.35947	1.78904
PPP4C	PPP4C_B	3052	1.38393	-5.60984	3.70185
PPP4R2	PPP4R2_B	2576	1.00436	-0.299079	-0.272376
PPP4R4	PPP4R4_A	8108	1.37587	-0.703777	-0.25072
PPP4R4	PPP4R4_B	6155	0.852002	-0.488245	-0.281511
PPP4R4	PPP4R4_A	10256	1.25267	0.700193	-1.42265
PPP4R4	PPP4R4_B	10237	0.752442	0.371127	-0.81648
PPP6C	PPP6C_A	6977	-0.977647	-0.311541	1.04856
PPP6C	PPP6C_B	6984	1.15394	-0.0124616	-0.696071
PPP6C	PPP6C_A	1953	-0.379411	-2.05654	2.2551
PPP6C	PPP6C_B	3732	1.36142	-1.20556	-0.14183
PPP6R2	PPP6R2_A	4206	0.786498	0.714141	-1.31302
PPP6R2	PPP6R2_B	5274	0.462646	0.0375864	-0.223012
PPP6R2	PPP6R2_A	1764	1.45118	-1.86057	0.409326
PPP6R2	PPP6R2_B	7839	0.303735	0.254605	-0.524878
PPP6R3	PPP6R3_A	8391	0.00575677	-1.44274	1.5659
PPP6R3	PPP6R3_B	8393	0.368433	-0.734567	0.272713
PPP6R3	PPP6R3_A	10890	1.81175	0.0247418	-1.09359
PPP6R3	PPP6R3_B	10736	1.42922	-0.217728	-0.608649
PRIM1	PRIM1_A	2006	-0.838021	-0.860153	1.64279
PRIM1	PRIM1_B	3643	-0.503681	-0.247544	0.855152
PRIM1	PRIM1_A	1987	-0.702778	-0.288099	0.599958
PRIM1	PRIM1_B	7535	1.48023	0.294039	-1.35436
PRKCG	PRKCG_A	8483	0.162941	-0.112155	-0.0854512
PRKCG	PRKCG_B	8663	-0.136229	-0.199386	0.300859
PRKCG	PRKCG_A	8808	-1.45069	1.4183	0.163105
PRKCG	PRKCG_B	2801	-0.781141	1.8438	-1.12046
PRKDC	PRKDC_A	4941	-1.87742	0.658399	1.06569
PRKDC	PRKDC_B	7860	-0.899469	0.888073	-0.220487
PRMT6	PRMT6_A	7913	0.366731	-1.69027	1.30084
PRMT6	PRMT6_B	5669	0.111614	-0.539447	0.339081
PRMT6	PRMT6_A	10426	0.337822	0.05642	-0.446188
PRMT6	PRMT6_B	10708	0.216206	0.39494	-0.67892
PRPF19	PRPF19_B	5533	-1.57599	-1.08416	2.21995
RAD1	RAD1_A	2350	1.30371	0.851352	-1.74348
RAD17	RAD17_A	10602	-0.0301835	0.796203	-0.698209
RAD17	RAD17_B	5427	1.16508	1.16368	-2.17272
RAD18	RAD18_A	5695	0.89886	0.996964	-1.75979
RAD18	RAD18_B	4003	0.821953	0.755276	-1.45768
RAD23A	RAD23A_A	10590	-1.44683	-1.0876	2.13743
RAD23A	RAD23A_B	10722	-0.908474	-0.151055	0.838356
RAD23B	RAD23B_A	3892	-0.154144	0.0850151	0.0500089
RAD23B	RAD23B_B	6661	-0.0781574	0.312556	-0.177532
RAD23B	RAD23B_A	10161	-0.887257	-0.599958	1.22368
RAD23B	RAD23B_B	10375	0.496337	0.294039	-0.626689
RAD50	RAD50_A	10185	1.28953	0.394083	-1.16137
RAD50	RAD50_B	9920	-0.521655	-0.135711	0.501085
RAD51	RAD51_A	7289	1.84457	0.028708	-1.17964
RAD51	RAD51_B	10601	0.880554	0.211395	-0.741189
RAD51B	RAD51B_A	8725	-0.0614368	0.0872314	0.0640884
RAD51B	RAD51B_A	10490	0.290138	1.34739	-1.68069
RAD51C	RAD51C_A	4457	0.387319	-0.299079	0.176243
RAD51C	RAD51C_B	6040	0.424715	0.124616	-0.30976
RAD51D	RAD51D_A	10532	-0.573487	0.244986	0.238861
RAD51D	RAD51D_B	8443	-0.138844	-1.08712	1.06569
RAD52	RAD52_A	3476	0.827406	0.489328	-1.0264
RAD52	RAD52_B	4049	-1.97325	-0.234718	1.57739
RAD52	RAD52_A	8607	0.217841	0.91622	-1.65402
RAD54B	RAD54B_A	6138	0.664368	-0.375044	-0.141798
RAD54B	RAD54B_B	8727	-1.46161	1.59779	-0.0924767
RAD54B	RAD54B_A	10636	0.4189	0.14105	-0.543512
RAD54B	RAD54B_B	10354	0.216206	0.606515	-0.869338
RAD54L	RAD54L_A	3442	0.694041	0.642492	-1.10994
RAD54L	RAD54L_B	8338	0.332051	0.071609	-0.190957
RAD9A	RAD9A_A	10467	-5.37712	-1.02075	4.04672
RAD9A	RAD9A_B	10580	1.21962	-0.257731	-0.439838
RAD9B	RAD9B_A	6357	0.647704	0.244311	-0.730428
RAD9B	RAD9B_B	8335	-1.61926	-0.732934	1.84424
RAD9B	RAD9B_A	7299	1.31619	-0.15668	-1.18293
RAD9B	RAD9B_B	7009	0.438729	0.372115	-0.859781
RASSF7	RASSF7_A	5912	-1.14593	-0.199386	1.06102
RASSF7	RASSF7_B	3104	-0.659778	0.0124616	0.46286
RASSF7	RASSF7_A	5884	-0.379411	1.77288	-1.60268
RASSF7	RASSF7_B	3630	0.0892733	1.4183	-1.39703
RBBP6	RBBP6_A	10353	0.132808	0.336855	-0.450161
RBBP6	RBBP6_B	6648	0.295799	0.566529	-0.941663
RBBP8	RBBP8_B	6859	2.62548	0.108518	-1.71256
RBX1	RBX1_A	5124	-0.963492	-0.916993	1.73055
RBX1	RBX1_B	8902	-2.18283	-0.749906	2.42675
RBX1	RBX1_B	4976	1.74273	-2.12177	0.0337555
RDM1	RDM1_A	4861	2.51733	0.0474768	-1.4806
RECQL	RECQL_A	8235	0.516684	0.871538	-1.30052
RECQL	RECQL_B	10490	-0.402533	0.505289	-0.409318
RECQL4	RECQL4_A	6703	0.841114	0.200081	-0.79388
RECQL4	RECQL4_B	9347	1.11147	0.261122	-0.919015
RECQL5	RECQL5_A	10145	1.26032	0.156589	-0.960413
RECQL5	RECQL5_B	10333	1.49402	0.357545	-1.28925
REV1	REV1_A	10036	0.559214	0.321008	-0.668114
REV1	REV1_B	10013	-0.521655	-0.117442	0.482816
REV3L	REV3L_A	9879	-0.464826	-1.17899	1.43317
REV3L	REV3L_B	5723	-0.0845139	0.29092	-0.266422
RFC1	RFC1_A	10723	0.0241468	-0.719645	0.744144
RFC1	RFC1_B	9875	0.350129	-1.27086	0.927883
RFC2	RFC2_A	2824	1.13348	-0.601382	-0.410944
RFC2	RFC2_A	2772	-1.51868	-2.09559	3.54097
RFWD3	RFWD3_A	10445	-2.0115	-1.01261	2.27315
RFWD3	RFWD3_B	10631	-0.492442	-0.300129	0.665504
RIF1	RIF1_A	8219	-0.719596	-0.888518	1.41195
RIF1	RIF1_B	8351	0.00575677	0.0351888	-0.0967693
RIF1	RIF1_A	10346	1.04669	0.371127	-0.955034
RIF1	RIF1_B	10365	0.193365	0.284531	-0.452775
RMI2	RMI2_A	7624	0.485778	-0.0751727	-0.279392
RMI2	RMI2_B	8785	-0.138794	0.169139	0.00250576
RMI2	RMI2_A	2274	-3.1386	-1.27302	3.48221
RMI2	RMI2_B	1620	-2.53113	-4.50455	6.06743
RNF168	RNF168_A	10502	-1.75432	1.08518	-0.195672
RNF168	RNF168_B	10804	-2.13282	2.70279	-1.49891
RNF4	RNF4_A	3727	1.51476	-1.48476	-0.154128
RNF4	RNF4_B	7347	1.55728	-0.827152	-0.737758
RNF4	RNF4_A	8607	1.10806	0.437255	-1.69871
RNF4	RNF4_B	9814	0.216206	1.32587	-1.4829
RNF8	RNF8_A	10880	-1.52374	0.120844	1.08004
RNF8	RNF8_B	11325	-1.56219	0.120844	1.17068
RPA1	RPA1_A	10468	-4.48527	-2.60297	6.25632
RPA2	RPA2_A	4790	0.650515	-1.5659	1.01168
RPA2	RPA2_B	5923	0.489325	-1.9046	1.41195
RPA2	RPA2_A	8196	-0.100886	-0.564113	0.569062
RPA2	RPA2_B	3242	0.0756645	-0.460198	0.37855
RPAIN	RPAIN_A	9091	-0.296668	-0.151175	0.435622
RPAIN	RPAIN_B	3297	0.370155	0.210849	-0.469437
RPAIN	RPAIN_A	7039	0.486939	-2.57185	1.78904
RPAIN	RPAIN_B	10470	-0.140956	-1.6717	1.90156
RRM1	RRM1_B	3529	-2.75439	-1.12585	3.13687
RRM1	RRM1_A	5441	-0.230656	-1.6717	1.60901
RRM2	RRM2_A	5139	0.895186	0.291643	-0.909859
RRN3	RRN3_A	2233	-0.185058	0.8269	-0.523703
RRN3	RRN3_B	8903	-0.0231323	0.432243	-0.260599
RRN3	RRN3_A	4078	-2.32864	0.54838	1.17902
RRN3	RRN3_B	3621	-0.776212	-0.03917	0.473957
RTEL1	RTEL1_A	8329	-0.366906	-0.0200036	0.417574
RTEL1	RTEL1_B	8051	-0.0933547	0.207537	-0.0725129
RTEL1	RTEL1_A	4714	1.94142	0.231667	-1.49989
RTEL1	RTEL1_B	10478	1.91068	-0.0801924	-1.18804
RUVBL1	RUVBL1_A	10857	-0.985382	-1.02717	1.89574
RUVBL1	RUVBL1_B	10919	-0.0624876	-0.362532	0.324769
RUVBL2	RUVBL2_A	2867	1.37832	-0.186924	-0.895457
RUVBL2	RUVBL2_B	8716	0.77998	-0.0747698	-0.546531
RUVBL2	RUVBL2_A	1983	-1.24983	-2.97844	4.0989
RUVBL2	RUVBL2_B	2685	0.290138	-0.567322	-0.0283661
Scr	Scr_A	8767	0.0881485	0.46108	-0.446838
Scr	Scr_B	8971	0.649093	0.311541	-0.633763
Scr	Scr_A	8695	1.37832	0.274156	-1.09484
Scr	Scr_B	8670	-0.398004	-0.199386	0.325783
Scr	Scr_A	8399	-0.0988331	-0.0623081	0.15132
Scr	Scr_B	8823	-1.85646	-0.747698	1.99564
Scr	Scr	6548	0.237734	-0.0373849	-0.297299
Scr	Scr_A	8094	0.655937	0.196925	-0.692221
Scr	Scr_B	8184	1.24655	0.433632	-1.29095
Scr	Scr_A	8599	0.122478	0.00198914	-0.0377937
Scr	Scr_B	8154	0.312999	0.113381	-0.427665
Scr	Scr_A	5393	0.217738	-0.137251	0.0875221
Scr	Scr_B	2648	-0.734867	-0.0397828	0.519165
Scr	Scr	4390	-1.82084	-0.568894	1.84194
Scr	Scr_A	8593	-0.50891	0.0563796	0.434749
Scr	Scr_B	8703	1.01782	0.751727	-1.49719
Scr	Scr_A	1615	0.670836	-0.638968	0.134058
Scr	Scr_B	3899	0.902159	0.150345	-0.91836
Scr	Scr_A	8875	-0.670836	-0.281898	0.885785
Scr	Scr_B	3720	-1.41107	-0.0375864	0.960958
Scr	Scr_A	7852	0.811704	0.0351888	-0.527833
Scr	Scr_B	7345	-1.72703	-0.395874	1.75064
Scr	Scr_A	8492	0.529623	0.18914	-0.497042
Scr	Scr_B	8422	-0.96138	-0.211133	0.796147
Scr	Scr_A	8468	0.771407	0.650994	-1.20522
Scr	Scr_B	8521	0.73111	-0.0571819	-0.527833
Scr	Scr	5607	-0.155433	-0.211133	0.211133
Scr	Scr_A	8440	-0.0933547	0.0850151	0.067512
Scr	Scr_B	8285	-0.838021	-0.247544	1.29273
Scr	Scr_A	8307	-0.427695	0.207537	0.295053
Scr	Scr_B	7557	2.12545	-0.737631	-1.84033
Scr	Scr_A	5230	-0.518878	0.172531	0.470084
Scr	Scr_B	8560	-0.503681	0.277549	0.400071
Scr	Scr	5508	0.256183	0.242543	-0.685122
Scr	Scr_A	8834	-0.44114	-0.786052	1.38304
Scr	Scr_B	9002	-0.186023	-0.292843	0.495264
Scr	Scr_A	8918	0.281692	-0.416145	0.158238
Scr	Scr_B	8892	-0.738777	0.446971	0.408952
Scr	Scr_A	3241	2.15255	-0.292843	-1.97078
Scr	Scr_B	6550	0.45177	0.488071	-0.8364
Scr	Scr	3334	-1.03641	0.652474	0.199339
Scr	Scr	4183	-0.48366	0.200366	0.162348
Scr	Scr_A	2938	-1.45069	-0.496406	1.90053
Scr	Scr_A	1850	0.758823	-0.14183	-0.737518
Scr	Scr_B	4299	0.357093	0.567322	-0.808433
Scr	Scr_A	6101	-0.915051	1.13464	-0.0709152
Scr	Scr_B	9581	0.0892733	-0.212746	0.127647
Scr	Scr	8018	1.16055	-0.850983	-0.411308
Scr	Scr_A	8666	1.65303	-0.433999	-1.58651
Scr	Scr_B	5282	-0.94825	-0.208963	1.27146
Scr	Scr_A	7332	-1.12765	0.466147	0.967657
Scr	Scr_B	9655	0.128142	-0.433999	0.472577
Scr	Scr_A	10607	-0.320355	0.803702	-0.393814
Scr	Scr_B	10659	-0.320355	0.91622	-0.742621
Scr	Scr	10431	0.935436	-1.10911	0.0112518
Scr	Scr_A	3102	0.776212	-0.097925	-0.554255
Scr	Scr_A	4760	-0.0337484	0.43087	-0.466123
Scr	Scr_B	8281	0.303735	0.372115	-0.554255
Scr	Scr_A	10538	1.24869	-0.3917	-0.671765
Scr	Scr_B	10594	-0.911206	0.43087	0.350571
Scr	Scr	3743	-1.38368	-0.74423	1.89583
Scr	Scr_A	10105	0.428766	0.388447	-0.660606
Scr	Scr_B	10256	0.664167	0.54432	-0.920396
Scr	Scr_A	10643	1.07612	0.284531	-0.920396
Scr	Scr_B	10543	0.16394	0.128657	-0.227625
Scr	Scr_A	10698	0.34049	-0.304324	0.13608
Scr	Scr_B	10711	-1.83697	-0.685348	1.76409
Scr	Scr	10772	-0.836514	-0.356282	0.828851
Scr	Scr_A	9684	0.680816	0.190086	-0.647479
Scr	Scr_B	9588	1.41873	0.356411	-1.2712
Scr	Scr_A	10403	0.342604	0.106923	-0.460364
Scr	Scr_B	10198	0.096632	0.0445513	-0.0237607
Scr	Scr_A	10470	-0.118594	0.148504	-0.065342
Scr	Scr_B	10182	-1.68667	-0.68312	1.8266
Scr	Scr	10420	-0.733525	-0.163355	0.641539
Scr	Scr_A	9786	0.909767	0.266202	-0.814263
Scr	Scr_B	9667	0.530002	0.394083	-0.72292
Scr	Scr_A	9735	1.43559	0.156589	-1.19791
Scr	Scr_B	10091	-0.317166	0.101783	0.117442
Scr	Scr_A	10472	-0.58008	0.0835142	0.318398
Scr	Scr_B	10427	-1.45646	-0.775116	1.70682
Scr	Scr	10679	-0.521655	-0.227054	0.592429
Scr	Scr_A	10117	1.0574	0.535809	-1.11435
Scr	Scr_B	9017	1.70626	0.596851	-1.57521
Scr	Scr_A	10291	0.516684	0.0779976	-0.409318
Scr	Scr_B	10340	-1.32175	-0.562939	1.2388
Scr	Scr_A	10231	0.246326	0.16956	-0.348276
Scr	Scr_B	10372	-0.564748	0.0779976	0.26214
Scr	Scr	10454	-0.29439	-0.410335	0.597868
Scr	Scr	10462	-0.132175	0.200081	-0.073589
Scr	Scr	10330	-1.21361	-0.685022	1.42193
Scr	Scr_A	10271	0.839102	0.29092	-0.960037
Scr	Scr_B	8683	0.56745	0.428725	-0.918696
Scr	Scr_A	10517	1.27374	-0.122493	-0.927883
Scr	Scr_B	9593	0.676111	-0.627775	0.101057
Scr	Scr_A	10387	-0.790809	-0.306232	0.836013
Scr	Scr_B	10481	-1.4971	-0.398102	1.66284
Scr	Scr	10476	0.621781	0.612464	-1.00597
Scr	Scr	5337	-1.17112	0.566529	0.330731
Scr	Scr	10409	-0.519157	-0.444036	0.881948
Scr	Scr_A	10460	0.378361	-0.19747	-0.255771
Scr	Scr_B	10425	-0.472951	-0.11284	0.632844
Scr	Scr_A	9779	0.581055	-0.155155	-0.518123
Scr	Scr_B	9752	-1.32426	-0.324415	1.77535
Scr	Scr_A	10219	0.459438	0.81809	-1.30941
Scr	Scr_B	10145	-0.918877	0.31031	0.632844
Scr	Scr	9687	1.87829	-0.662935	-1.37712
Scr	Scr	10472	0.337822	-0.45136	0.125064
Scr	Scr	10440	-0.918877	0.775775	0.294324
Scr	Scr_A	10615	-0.716204	0.0906331	0.506035
Scr	Scr_B	10560	-0.793112	0.211477	0.475824
Scr	Scr_A	7536	1.36031	0.453165	-1.45768
Scr	Scr_B	10408	-0.100942	-0.211477	0.294558
Scr	Scr_A	9870	-0.562389	-0.543798	0.9592
Scr	Scr_B	9816	-1.21611	-0.241688	1.17068
Scr	Scr	9890	0.745045	0.120844	-0.732617
Scr	Scr	9980	1.2834	0.120844	-1.21599
SEM1	SEM1_A	7120	-0.951374	-0.416145	1.08711
SEM1	SEM1_B	8571	-1.24901	0.529172	0.610346
SEM1	SEM1_B	7808	-0.554029	0.31031	0.167379
SETMAR	SETMAR_B	4670	0.962004	-0.251742	-0.635006
SETMAR	SETMAR_B	4369	0.783748	0.437255	-1.31365
SETX	SETX_A	4129	-0.22046	0.795656	-0.622601
SETX	SETX_B	3711	-0.658658	1.50578	-0.998548
SETX	SETX_A	9527	-3.28043	4.62932	-0.607599
SETX	SETX_B	5974	-8.1242	9.58013	0.202533
SHPRH	SHPRH_A	8860	0.281692	-1.03266	0.733648
SHPRH	SHPRH_B	8919	-0.271062	-0.00513759	0.343191
SHPRH	SHPRH_A	10379	-0.797261	-0.36673	1.30988
SHPRH	SHPRH_B	10278	-2.78366	-1.33997	4.22962
SIRT1	SIRT1_A	10209	1.28953	0.485426	-1.25271
SIRT1	SIRT1_B	10104	0.588427	-0.0626357	-0.28447
SLX1A	SLX1A_B	6831	1.26613	0.249233	-1.06992
SLX4	SLX4_A	8037	-1.08227	-0.611406	1.50432
SLX4	SLX4_B	5815	0.56992	0.804945	-1.17443
SLX4	SLX4_A	10549	-0.0420359	-0.477517	0.499785
SLX4	SLX4_B	10378	-0.483412	-0.0618545	0.326592
SMARCA2	SMARCA2_A	10482	0.0241468	0.704333	-0.817639
SMARCA2	SMARCA2_B	10894	0.0241468	0.199051	-0.312357
SMARCA4	SMARCA4_A	6058	-0.640456	-0.195035	0.890159
SMARCA4	SMARCA4_B	8616	-0.458089	-0.090016	0.645115
SMARCA4	SMARCA4_A	10185	0.496337	0.294039	-0.605898
SMARCA4	SMARCA4_B	10180	1.01903	0.66827	-1.31278
SMARCA5	SMARCA5_A	10006	-1.4971	-0.0306232	1.20349
SMARCA5	SMARCA5_B	6835	2.30602	0.38279	-2.40239
SMARCAD1	SMARCAD1_A	8776	-0.653738	-0.744951	1.30084
SMARCAD1	SMARCAD1_B	8761	-0.0584643	-0.539447	0.487044
SMARCAD1	SMARCAD1_A	10492	-0.918877	0.05642	0.886734
SMARCAD1	SMARCAD1_B	10374	-2.41881	-0.2821	2.79091
SMARCAL1	SMARCAL1_A	10440	-0.0624876	0.332321	-0.249241
SMARCAL1	SMARCAL1_B	7043	0.168236	0.57401	-0.762828
SMARCB1	SMARCB1_A	10242	0.792916	0.247933	-0.72292
SMARCB1	SMARCB1_B	6186	0.763703	0.595039	-1.03349
SMARCC1	SMARCC1_A	10001	0.0913281	-0.0906331	-0.0377638
SMARCC1	SMARCC1_B	8998	1.47567	0.0604221	-1.33684
SMARCD1	SMARCD1_A	8884	0.0690942	-1.19706	1.05834
SMARCD1	SMARCD1_B	8521	-2.73719	2.1732	0.154128
SMARCD1	SMARCD1_A	10505	-0.472951	0.352625	0.0827493
SMARCD1	SMARCD1_B	10475	-0.270258	-0.36673	0.675159
SMC1A	SMC1A_A	10387	0.295799	-0.214362	-0.0367478
SMC1A	SMC1A_B	10340	0.947763	0.29092	-1.12081
SMC1B	SMC1B_A	8998	1.39876	0.120844	-1.27642
SMC1B	SMC1B_B	8742	0.0528741	0.453165	-0.490929
SMC2	SMC2_A	6652	-0.89881	-0.265047	1.29273
SMC2	SMC2_B	3081	-0.366906	-0.00250045	0.382568
SMC2	SMC2_A	9826	0.496337	0.0861326	-0.397992
SMC2	SMC2_B	9851	1.48023	0.501945	-1.52069
SMC3	SMC3_A	10035	1.59103	0.030211	-1.30663
SMC3	SMC3_B	10086	0.591229	0.694854	-1.15557
SMC4	SMC4_B	10230	-0.254757	-0.694854	0.868567
SMC5	SMC5_A	8327	0.892299	0.25072	-0.866525
SMC5	SMC5_B	5407	1.33557	-0.365084	-0.650994
SMC5	SMC5_A	10749	1.48807	0.00742254	-0.903076
SMC5	SMC5_B	10704	0.928992	0.457724	-1.02431
SMC6	SMC6_A	8397	-0.610062	0.190034	0.575102
SMC6	SMC6_B	8229	-0.23013	0.522593	-0.230041
SMC6	SMC6_A	9869	0.0351389	-0.163355	0.142564
SMC6	SMC6_B	9875	-0.426059	0.169295	0.142564
SMG1	SMG1_A	8708	1.34181	0.489328	-1.43715
SMG1	SMG1_B	8559	1.11319	0.5311	-1.29095
SMG1	SMG1_A	3062	-3.19073	-0.321481	3.92689
SMG1	SMG1_B	2725	-1.93494	0.466147	1.67652
SMG6	SMG6_A	10722	0.51312	-0.398102	0.00918696
SMG6	SMG6_B	9663	1.05642	0.29092	-1.16674
SMUG1	SMUG1_A	8664	-0.458089	0.242543	0.400071
SMUG1	SMUG1_B	8577	-0.00217104	0.802643	-0.755135
SMUG1	SMUG1_A	9132	1.14201	0.190086	-1.35436
SMUG1	SMUG1_B	10155	1.17276	-0.0801924	-0.813804
SOD1	SOD1_A	10444	0.322052	0.483376	-0.853462
SOD1	SOD1_B	8649	1.12958	0.543798	-1.45768
SON	SON_A	7133	4.07579	-0.857728	-2.28288
SON	SON_B	8399	0.852002	-0.272713	-0.373881
SON	SON_A	10525	0.693592	-0.304324	-0.141028
SON	SON_B	10643	1.22324	0.145977	-0.885757
SPO11	SPO11_A	8063	0.732971	0.444247	-0.952588
SPO11	SPO11_B	10637	1.4359	-0.19669	-0.714526
SPRTN	SPRTN_A	5474	-0.762035	-0.405072	1.27523
SPRTN	SPRTN_B	8231	0.240985	-0.125022	-0.177532
SPRTN	SPRTN_A	10174	0.711563	-0.100983	-0.33562
SPRTN	SPRTN_B	10466	1.87993	-0.32968	-0.917757
STAG1	STAG1_A	8414	0.674989	0.224773	-0.664373
STAG1	STAG1_B	7088	0.427311	0.155153	-0.678297
STAG1	STAG1_A	10716	0.307541	0.691184	-1.20395
STAG1	STAG1_B	8324	0.307541	-0.771554	0.157526
STAG2	STAG2_A	8797	-0.611218	-0.498346	0.992583
STAG2	STAG2_B	8778	-0.866335	-0.786052	1.62964
STAG2	STAG2_A	10297	-0.391874	-0.19747	0.632844
STAG2	STAG2_B	10358	0.216206	-0.70525	0.463584
STK11	STK11_A	2968	0.462646	-0.0939659	-0.241806
STK24	STK24_A	9283	0.514321	0.604221	-1.03473
STK24	STK24_B	10193	-1.21611	-0.332321	1.32173
STN1	STN1_A	7792	-0.169341	1.1002	-0.860153
STN1	STN1_B	8402	-0.0325656	0.242543	-0.142525
STN1	STN1_A	10627	1.29575	0.356411	-1.18804
STN1	STN1_B	10350	2.00292	0.605898	-1.94274
SWI5	SWI5_A	7924	-1.03559	-0.300053	1.55528
SWI5	SWI5_B	7985	-1.08118	-0.0200036	1.18771
SWI5	SWI5_A	9660	0.926789	0.294039	-0.938548
SWI5	SWI5_B	9640	0.926789	0.190086	-0.793014
TADA3	TADA3_A	10628	-0.186247	-0.898668	0.933597
TADA3	TADA3_B	7818	1.21962	0.0779976	-0.775567
TCP1	TCP1_A	4353	1.38241	0.934007	-2.23243
TCP1	TCP1_B	10626	-0.193175	0.0153116	0.101057
TDG	TDG_A	5296	0.387319	0.53585	-0.696071
TDG	TDG_B	8452	-0.00534233	0.373849	-0.30976
TDP1	TDP1_A	6968	-0.603684	-0.0249233	0.512707
TDP1	TDP1_B	3189	-0.64108	0.0249233	0.425476
TDP1	TDP1_B	2601	0.959688	-0.921898	-0.347485
TDP2	TDP2_A	10798	2.35512	0.230601	-1.61794
TDP2	TDP2_B	10685	1.59812	0.0779976	-1.01973
TELO2	TELO2_A	10171	-1.21611	-0.422954	1.35194
TELO2	TELO2_B	10534	-0.370119	0.996964	-0.732617
TEN1	TEN1_A	10401	-0.0845139	1.57709	-1.37804
TEN1	TEN1_B	8136	0.893433	0.934007	-1.70877
TEP1	TEP1_A	8163	-0.468137	0.183001	0.240686
TEP1	TEP1_B	8692	0.541624	0.141229	-0.455513
TEP1	TEP1_A	6613	-1.12765	2.0414	-0.776376
TEP1	TEP1_B	6201	-1.03795	3.39162	-2.13785
TERF2	TERF2_A	7315	0.784772	0.199051	-0.992192
TERF2	TERF2_B	9994	-0.682148	0.0153116	0.560404
TERT	TERT_A	7966	-1.09686	-0.373958	1.28498
TERT	TERT_B	8431	-2.03041	-0.499274	2.06473
TFPT	TFPT_A	8795	-1.37031	-0.648005	1.59687
TFPT	TFPT_B	7893	-1.23942	-0.311541	1.22302
TGFBR1	TGFBR1_A	7794	0.784772	-0.581841	-0.0367478
TGFBR1	TGFBR1_B	10819	-0.247505	-1.08712	1.24943
TICRR	TICRR_A	3791	0.610217	-1.22721	0.457455
TICRR	TICRR_B	2370	1.09379	-0.303504	-0.466252
TICRR	TICRR_A	5251	2.19427	-0.252367	-1.09359
TICRR	TICRR_B	11061	1.42922	-0.0964931	-0.81648
TIMELESS	TIMELESS_A	8147	-0.351708	0.522593	-0.212538
TIMELESS	TIMELESS_B	8223	-0.701245	-0.0200036	0.907662
TIMELESS	TIMELESS_A	9857	-0.0263542	0.356411	-0.314829
TIMELESS	TIMELESS_B	8510	0.527084	0.917757	-1.25041
TINF2	TINF2_B	2971	-1.68673	-1.47353	2.58198
TINF2	TINF2_A	10385	0.958418	-0.0618545	-0.539372
TINF2	TINF2_B	12077	0.428766	-0.217728	-0.054432
TIPARP	TIPARP_A	9890	0.129782	-0.030211	-0.0679748
TIPARP	TIPARP_B	9786	0.860406	0.0906331	-0.732617
TIPIN	TIPIN_B	2399	0.811704	-0.365084	-0.21993
TIPIN	TIPIN_A	10726	1.13497	0.319169	-1.00699
TIPIN	TIPIN_B	10423	1.9883	-0.00989673	-1.18018
TIPRL	TIPRL_A	10343	1.72772	0.302739	-1.30752
TIPRL	TIPRL_B	9236	1.64008	0.156589	-1.16137
TNKS	TNKS_A	8198	-0.3973	0.295053	0.207537
TNKS	TNKS_B	8288	-0.3973	0.0150027	0.470084
TNKS	TNKS_A	10059	0.00439236	0.252458	-0.210876
TNKS	TNKS_B	9919	1.23425	0.33562	-1.16724
TNP1	TNP1_A	5786	1.5454	0.842138	-2.16812
TNP1	TNP1_B	4768	1.38241	0.842138	-2.07166
TONSL	TONSL_A	8416	-0.0231323	-1.1088	1.18648
TONSL	TONSL_B	5530	0.370117	-1.69139	1.41199
TONSL	TONSL_A	2536	-0.573722	-4.85708	4.83358
TONSL	TONSL_B	1748	-1.65367	-6.09093	7.06627
TOP1	TOP1_A	10033	2.09093	-0.241688	-1.45768
TOP1	TOP1_B	8478	2.74465	-0.513587	-1.79
TOP2A	TOP2A_A	8368	-4.32574	-1.09	4.7008
TOP2A	TOP2A_A	10869	-13.7356	-8.02985	19.9924
TOP2B	TOP2B_A	6770	-0.4354	-0.199386	0.53763
TOP2B	TOP2B_B	8976	-0.809363	-0.0498465	0.68717
TOP2B	TOP2B_A	3510	0.424048	1.13464	-1.47504
TOP2B	TOP2B_B	5493	-0.178547	1.77288	-1.76579
TOP3A	TOP3A_A	8127	0.200337	-0.112155	-0.0729895
TOP3A	TOP3A_B	1729	0.555603	-0.162001	-0.53407
TOP3A	TOP3A_A	2783	2.56661	-3.19118	0.212746
TOP3A	TOP3A_B	3424	1.02664	-0.212746	-0.943172
TOP3B	TOP3B_A	7748	-0.518878	-0.142525	0.767637
TOP3B	TOP3B_B	5164	-0.974796	0.207537	0.872655
TOP3B	TOP3B_A	7573	0.680816	0.065342	-0.522736
TOP3B	TOP3B_B	2117	0.65007	-0.142564	-0.252458
TOPBP1	TOPBP1_A	1787	0.668137	-0.634432	-0.188819
TOPBP1	TOPBP1_B	2213	0.360506	-0.845909	0.536246
TP53	TP53_A	8628	-1.06409	1.57863	-0.580083
TP53	TP53_B	7089	0.740233	0.657762	-1.18146
TP53	TP53_A	1999	-3.67857	3.36862	-0.307484
TP53BP1	TP53BP1_A	10301	-0.726144	1.17964	-0.704651
TP53BP1	TP53BP1_B	10461	0.763703	1.34406	-1.78251
TP73	TP73_A	9967	1.32776	0.230601	-1.04415
TP73	TP73_B	10034	-0.402533	-0.105127	0.29266
TREX1	TREX1_A	8525	-1.64937	-0.262566	1.57739
TREX1	TREX1_B	8440	-0.563398	-0.109403	0.533089
TREX1	TREX1_A	2360	1.74273	-6.50999	4.15192
TREX1	TREX1_B	3255	0.845737	-4.03458	2.57667
TREX2	TREX2_A	6165	1.02306	0.623081	-1.23067
TREX2	TREX2_B	4941	0.27513	0.423695	-0.521608
TRIM28	TRIM28_A	10319	-0.464826	0.520594	-0.128617
TRIM28	TRIM28_B	7623	0.187138	1.20962	-1.25402
TRIM33	TRIM33_A	8658	0.0507522	0.0498465	-0.023143
TRIM33	TRIM33_B	8470	1.09785	0.336464	-1.02007
TRIM33	TRIM33_A	1559	-0.446366	-3.04935	3.38975
TRIM33	TRIM33_B	1995	0.491003	-5.03883e-15	-0.850983
TRIP13	TRIP13_A	7020	0.274895	0.308317	-0.413741
TRIP13	TRIP13_B	4389	1.30371	0.266545	-1.17956
TRIP13	TRIP13_B	2891	-1.66585	-4.37214	6.06474
TTI1	TTI1_A	2434	-1.73492	0.563796	0.434749
TTI2	TTI2_A	10169	1.23111	0.302739	-1.05176
TTI2	TTI2_B	9995	1.31874	0.247933	-1.07003
TTK	TTK_A	10702	0.851341	-0.0260982	-0.503695
TTK	TTK_B	10467	1.02662	0.394083	-0.996951
TYMS	TYMS_A	8359	-0.427695	-0.405072	0.907662
TYMS	TYMS_B	5312	-0.762035	-0.0725129	0.960171
TYMS	TYMS_A	9492	0.373351	-0.225727	-0.065342
TYMS	TYMS_B	6885	0.803802	-0.0801924	-0.418783
UBA1	UBA1_A	4453	1.0574	0.261122	-0.967848
UBA1	UBA1_B	2621	1.59812	0.200081	-1.24559
UBA2	UBA2_A	4998	1.70639	0.332321	-1.88064
UBA2	UBA2_B	9340	0.398959	0.332321	-0.672195
UBE2A	UBE2A_A	8444	-1.52554	-0.488245	1.71985
UBE2A	UBE2A_B	8287	-0.639001	0.12756	0.642196
UBE2A	UBE2A_A	9432	-1.16019	-0.00989673	0.724935
UBE2A	UBE2A_B	9622	-2.10179	-0.494836	1.72945
UBE2B	UBE2B_A	9651	0.129782	0.271899	-0.400296
UBE2B	UBE2B_B	9020	0.629683	0.453165	-0.974306
UBE2I	UBE2I_A	3259	1.57044	0.684264	-1.83399
UBE2I	UBE2I_B	1698	-0.639606	0.475404	-0.288425
UBE2I	UBE2I_A	7585	1.56333	-0.0964442	-2.31788
UBE2I	UBE2I_B	6795	1.74273	-0.659036	-1.81154
UBE2N	UBE2N_A	9427	-0.519157	0.796203	-0.496096
UBE2N	UBE2N_B	8949	-0.193175	1.62303	-1.62609
UBE2T	UBE2T_A	4844	1.13348	-1.27794	0.415956
UBE2T	UBE2T_B	9067	0.323852	-0.714141	0.585095
UBE2T	UBE2T_A	2877	4.28604	-4.03451	0.15668
UBE2T	UBE2T_B	5991	3.20609	-2.68314	-0.566006
UBE2V1	UBE2V1_A	3412	1.08722	0.394657	-1.32993
UBE2V1	UBE2V1_B	3589	0.323852	0.225518	-0.448531
UBE2V2	UBE2V2_A	8255	-0.123749	0.22504	-0.0200036
UBE2V2	UBE2V2_B	8546	-1.02039	-0.195035	1.43276
UBE2V2	UBE2V2_A	9904	0.46559	0.294039	-0.585108
UBE2V2	UBE2V2_B	9779	-0.0263542	0.231667	-0.210876
UHRF1	UHRF1_A	5831	1.39702	-0.249233	-0.596378
UHRF1	UHRF1_B	8887	0.98566	-0.224309	-0.359607
UHRF1	UHRF1_A	1606	-0.245501	-0.354576	0.482223
UHRF1	UHRF1_B	3462	2.4327	-1.20556	-1.49631
UIMC1	UIMC1_A	6106	0.876965	0.0359631	-0.893941
UIMC1	UIMC1_B	3120	0.111614	-0.0462383	-0.339081
UIMC1	UIMC1_A	9313	0.540516	0.47957	-0.996283
UIMC1	UIMC1_B	1846	-0.756722	2.17217	-1.3348
UNG	UNG_A	4318	0.664368	-0.621649	-0.0390457
UNG	UNG_B	6932	1.64232	-1.19706	-0.548695
UNG	UNG_A	9668	0.297284	0.606515	-0.958199
UNG	UNG_B	9691	-0.675645	-0.239785	0.929049
Untreated	Untreated	3261	-6.44312	-3.00325	7.37906
Untreated	Untreated	7847	-7.25069	-3.72964	9.12418
Untreated	Untreated	3927	-9.19046	-5.54211	13.0638
Untreated	Untreated	5582	-10.7778	-6.24602	14.7133
Untreated	Untreated	8503	-4.2726	-2.41793	7.36631
Untreated	Untreated	4903	-19.6387	-13.0505	32.3319
Untreated	Untreated	2866	-19.8981	-12.6231	32.0853
Untreated	Untreated	8469	-32.3303	-24.3877	58.6327
Untreated	Untreated	10687	-42.784	-40.153	93.9415
Untreated	Untreated	7636	-32.3039	-20.9207	49.0761
Untreated	Untreated	10902	-10.9558	-5.38926	11.8785
Untreated	Untreated	10390	-11.9376	-6.56895	14.696
Untreated	Untreated	10482	-11.2193	-5.43182	12.4671
Untreated	Untreated	10399	-23.8912	-10.4212	23.9157
Untreated	Untreated	10680	-24.6799	-15.2442	36.1599
Untreated	Untreated	9961	-18.5532	-12.765	32.1575
Scr	Scr	9859	0.706591	0.0906331	-0.762828
Untreated	Untreated	9989	-16.4131	-9.19322	22.1371
UPF1	UPF1_A	7596	-0.655654	-0.177532	0.960171
UPF1	UPF1_B	4082	0.149802	0.277549	-0.527594
UPF1	UPF1_A	10470	-0.272327	-0.184146	0.433633
UPF1	UPF1_B	10278	-0.641285	-0.641539	1.09893
USP1	USP1_A	1815	5.42655	-6.70456	0.737758
USP1	USP1_B	1720	4.57616	-6.12915	0.914491
USP1	USP1_A	6748	3.90523	-2.52479	-1.63101
USP1	USP1_B	8136	3.17553	-3.75193	0.336639
UVRAG	UVRAG_A	6768	2.62509	0.12756	-2.34446
UVRAG	UVRAG_B	7348	1.57735	-0.796147	-0.404672
UVRAG	UVRAG_A	10521	0.928992	0.249892	-0.781841
UVRAG	UVRAG_B	10549	0.134515	0.284531	-0.33154
VCP	VCP_A	6210	0.241468	0.704333	-1.02894
VCP	VCP_B	6713	0.132808	-0.214362	0.00918696
VHL	VHL_A	1791	0.254455	1.33432	-1.4784
WDR48	WDR48_A	8852	0.879027	-0.46983	-0.166633
WDR48	WDR48_B	8713	-1.71179	-1.24035	2.72752
WDR48	WDR48_A	10747	-0.303735	-0.215435	0.432828
WDR48	WDR48_B	6213	2.46363	-0.802985	-1.42383
WRAP53	WRAP53_A	9871	1.01422	-0.392743	-0.460718
WRAP53	WRAP53_B	9919	-0.177849	0.755276	-0.702406
WRN	WRN_A	2690	0.51312	1.07181	-1.49747
WRN	WRN_B	6693	1.38241	0.107181	-1.4102
WWOX	WWOX_A	10234	1.28953	0.266202	-1.07003
WWOX	WWOX_B	10078	0.676065	0.448889	-0.832532
XAB2	XAB2_A	3189	-1.66552	-1.29673	2.48321
XAB2	XAB2_B	8693	-1.29541	-0.789314	1.90062
XAB2	XAB2_A	5713	-1.38368	0.019585	1.02038
XAB2	XAB2_B	3140	-0.708716	-3.74073	4.18727
XPA	XPA_A	6750	2.57141	0.474768	-1.97198
XPA	XPA_B	8708	1.59812	0.200081	-1.23338
XPC	XPC_A	8673	0.518206	0.0498465	-0.396992
XPC	XPC_B	8946	-0.00534233	0.14954	-0.0605279
XPC	XPC_B	1749	0.290138	-1.4183	1.12046
XRCC1	XRCC1_A	6217	2.02499	-1.97797	-0.466493
XRCC1	XRCC1_B	3470	2.32263	-2.38898	-0.207559
XRCC1	XRCC1_B	9345	0.499977	0.267995	-0.822791
XRCC2	XRCC2_A	4418	0.650515	-0.272713	-0.15835
XRCC2	XRCC2_B	2667	1.05349	0.404672	-1.08206
XRCC2	XRCC2_A	5060	1.63519	0.284531	-1.33606
XRCC2	XRCC2_B	10715	1.69405	0.405766	-1.38802
XRCC3	XRCC3_A	8431	-0.792429	-0.300053	1.22272
XRCC3	XRCC3_B	7929	0.985652	0.365065	-1.45526
XRCC3	XRCC3_A	9962	1.94142	0.231667	-1.54148
XRCC3	XRCC3_B	9966	-0.549045	0.896967	-0.522736
XRCC4	XRCC4_A	10252	-0.464826	0.47466	-0.0826826
XRCC4	XRCC4_B	9962	0.621781	1.02588	-1.60772
XRCC5	XRCC5_A	10047	0.895186	0.139039	-0.851869
XRCC5	XRCC5_B	9983	-1.05139	-0.715543	1.33037
XRCC6	XRCC6_A	8657	0.370155	-0.958765	0.700177
XRCC6	XRCC6_B	8675	0.884562	0.280469	-0.859308
XRCC6	XRCC6_A	4500	-0.320355	-3.80955	3.92689
XRCC6	XRCC6_B	7988	-2.02464	-2.00926	4.48948
YAP1	YAP1_A	8109	1.00452	-1.85467	0.766529
YAP1	YAP1_B	8864	0.791926	-1.93687	1.1611
YAP1	YAP1_A	9396	0.621593	0.521885	-1.30518
YAP1	YAP1_B	10345	0.337822	-0.070525	-0.298086
YBX1	YBX1_A	10337	0.821953	-0.0906331	-0.551351
YBX1	YBX1_B	10166	0.437413	0.422954	-0.732617
YWHAZ	YWHAZ_A	10257	-0.682148	0.29092	0.238861
YWHAZ	YWHAZ_B	9283	-0.627817	-0.260297	0.881948
ZRANB3	ZRANB3_A	10239	1.903	0.357545	-1.59982
ZRANB3	ZRANB3_B	10272	1.14347	0.357545	-1.07003
ZSWIM7	ZSWIM7_A	10623	0.337822	0.014105	-0.492734
ZSWIM7	ZSWIM7_B	10625	-0.270258	-0.070525	0.336639

## Sheet: Estimates of P Values
Source Data 3. KO data.
Dataset Figure4 c.
Dunnett's multiple comparisons test	Mean Diff.	95.00% CI of diff.	Significant?	Summary	Adjusted P Value
Small InDels
Scr vs. HRR or SSA	-1.423	-1,695 to -1,150	Yes	****	<0,0001
Scr vs. HDR or GG-NER	-1.101	-1,684 to -0,5178	Yes	****	<0,0001
Scr vs. NHEJ	1.088	0,4362 to 1,740	Yes	**	0.0012
Scr vs. Cell cycle	-0.4599	-0,6885 to -0,2313	Yes	****	<0,0001
Scr vs. NER or TC-NER	1.138	0,7688 to 1,508	Yes	****	<0,0001
Scr vs. DSB repair	0.353	0,08956 to 0,6164	Yes	**	0.0035
Large Deletions
Scr vs. HRR or SSA	-0.1711	-0,3211 to -0,02108	Yes	*	0.0179
Scr vs. HDR or GG-NER	1.415	0,8260 to 2,004	Yes	****	<0,0001
Scr vs. NHEJ	-1.223	-1,683 to -0,7625	Yes	****	<0,0001
Scr vs. Cell cycle	-0.2547	-0,3818 to -0,1277	Yes	****	<0,0001
Scr vs. NER or TC-NER	0.812	0,5212 to 1,103	Yes	****	<0,0001
Scr vs. DSB repair	-0.01405	-0,1619 to 0,1338	No	ns	0.9997
Untransfected/Error-free
Scr vs. HRR or SSA	1.187	0,9237 to 1,449	Yes	****	<0,0001
Scr vs. HDR or GG-NER	-0.2248	-0,6835 to 0,2339	No	ns	0.6401
Scr vs. NHEJ	0.412	-0,2604 to 1,084	No	ns	0.3596
Scr vs. Cell cycle	0.6204	0,3939 to 0,8470	Yes	****	<0,0001
Scr vs. NER or TC-NER	-1.7	-2,064 to -1,336	Yes	****	<0,0001
Scr vs. DSB repair	-0.2782	-0,5434 to -0,01294	Yes	*	0.0354
Dataset Figure4 e,f.
Dunnett's multiple comparisons test	Mean Diff.	95.00% CI of diff.	Significant?	Summary	Adjusted P Value
Small InDels
Scr vs. TP53	5.373	-1,993 to 12,74	No	ns	0.0686
Scr vs. ATM	4.584	-64,97 to 74,14	No	ns	0.643
Scr vs. SETX	2.925	0,02232 to 5,828	Yes	*	0.0487
Scr vs. RNF168	4.365	-50,80 to 59,53	No	ns	0.5615
Scr vs. TTI1	7.848	6,648 to 9,048	Yes	**	0.0063
Scr vs. DDX11	4.365	-50,80 to 59,53	No	ns	0.5615
Scr vs. BRCA1	-12.67	-37,87 to 12,53	No	ns	0.1797
Scr vs. BARD1	-12.1	-23,83 to -0,3645	Yes	*	0.046
Scr vs. UBE2T	-4.002	-9,900 to 1,896	No	ns	0.1364
Scr vs. USP1	-9.9	-15,49 to -4,311	Yes	**	0.0099
Scr vs. FANCF	-4.209	-7,613 to -0,8061	Yes	*	0.0278
Scr vs. COPS4	1.176	-3,656 to 6,008	No	ns	0.7784
Large Deletions
Scr vs. TP53	-5.899	-17,43 to 5,632	No	ns	0.1743
Scr vs. ATM	-7.628	-91,62 to 76,36	No	ns	0.5027
Scr vs. SETX	-7.455	-14,48 to -0,4287	Yes	*	0.0409
Scr vs. RNF168	-5.154	-78,52 to 68,21	No	ns	0.6141
Scr vs. TTI1	-3.021	-17,03 to 10,99	No	ns	0.2284
Scr vs. DDX11	-5.154	-78,52 to 68,21	No	ns	0.6141
Scr vs. BRCA1	11.78	-19,34 to 42,90	No	ns	0.2894
Scr vs. BARD1	6.165	1,581 to 10,75	Yes	*	0.0219
Scr vs. UBE2T	5.488	1,021 to 9,954	Yes	*	0.0283
Scr vs. USP1	11.49	-0,1557 to 23,14	No	ns	0.0518
Scr vs. FANCF	2.079	-6,556 to 10,71	No	ns	0.7844
Scr vs. COPS4	7.204	1,311 to 13,10	Yes	*	0.0287
Untransfected/Error-free
Scr vs. TP53	2.918	-9,858 to 15,69	No	ns	0.5785
Scr vs. ATM	2.777	-16,92 to 22,47	No	ns	0.3415
Scr vs. SETX	4.385	-1,245 to 10,01	No	ns	0.111
Scr vs. RNF168	2.396	-47,80 to 52,60	No	ns	0.7842
Scr vs. TTI1	-2.694	-18,05 to 12,66	No	ns	0.2782
Scr vs. DDX11	1.529	-31,67 to 34,72	No	ns	0.7986
Scr vs. BRCA1	1.474	-4,972 to 7,921	No	ns	0.5777
Scr vs. BARD1	5.641	-2,070 to 13,35	No	ns	0.1133
Scr vs. UBE2T	-1.538	-5,893 to 2,817	No	ns	0.5071
Scr vs. USP1	-0.6208	-7,599 to 6,357	No	ns	0.9978
Scr vs. FANCF	1.302	-6,184 to 8,788	No	ns	0.9774
Scr vs. COPS4	-8.333	-14,73 to -1,935	Yes	*	0.024
Dataset Figure5 b.
Dunnett's multiple comparisons test	Mean Diff.	95.00% CI of diff.	Significant?	Summary	Adjusted P Value
Single-stand template repair
HEK293
WT vs. PRKDC	-0.3572	-0,5399 to -0,1746	Yes	****	<0,0001
WT vs. ERCC3	-1.927	-2,186 to -1,669	Yes	****	<0,0001
WT vs. ERCC5	-0.6985	-0,8579 to -0,5391	Yes	****	<0,0001
WT vs. ERCC8	-0.8739	-1,033 to -0,7145	Yes	****	<0,0001
WT vs. M3814	0.08806	-0,02363 to 0,1997	No	ns	0.2241
RPE-1
WT vs. PRKDC	-2.367	-2,858 to -1,876	Yes	****	<0,0001
WT vs. ERCC3	-0.654	-1,145 to -0,1629	Yes	**	0.003
WT vs. ERCC5	-0.129	-0,6201 to 0,3622	No	ns	0.9864
WT vs. ERCC8	-1.235	-1,687 to -0,7823	Yes	****	<0,0001
WT vs. M3814	-0.7009	-1,002 to -0,4001	Yes	****	<0,0001
Dataset Supplementary Figure6 h.
Dunnett's multiple comparisons test	Mean Diff.	95.00% CI of diff.	Significant?	Summary	Adjusted P Value
HEK293
Small InDels
Scr vs. PRKDC	0.7313	-2,049 to 3,511	No	ns	0.933
Scr vs. ERCC3	-0.9486	-7,044 to 5,147	No	ns	0.9931
Scr vs. ERCC5	-12.04	-14,27 to -9,815	Yes	****	<0,0001
Scr vs. ERCC8	-12.63	-14,30 to -10,97	Yes	****	<0,0001
Scr vs. ERCC1	-8.605	-10,77 to -6,439	Yes	****	<0,0001
Scr vs. XPA	-4.971	-6,985 to -2,957	Yes	***	0.0002
Large Deletions
Scr vs. PRKDC	-4.291	-7,743 to -0,8386	Yes	*	0.0137
Scr vs. ERCC3	-0.1303	-6,818 to 6,558	No	ns	>0,9999
Scr vs. ERCC5	5.833	3,268 to 8,399	Yes	****	<0,0001
Scr vs. ERCC8	2.278	0,04198 to 4,514	Yes	*	0.0449
Scr vs. ERCC1	-3.35	-6,526 to -0,1739	Yes	*	0.0388
Scr vs. XPA	-11.99	-15,77 to -8,215	Yes	****	<0,0001
Untransfected/Error-free
Scr vs. PRKDC	4.278	2,172 to 6,384	Yes	***	0.0003
Scr vs. ERCC3	1.521	-0,5417 to 3,584	No	ns	0.1818
Scr vs. ERCC5	6.077	3,106 to 9,048	Yes	***	0.0001
Scr vs. ERCC8	10.37	8,162 to 12,57	Yes	****	<0,0001
Scr vs. ERCC1	12.97	9,630 to 16,30	Yes	****	<0,0001
Scr vs. XPA	17.92	14,78 to 21,07	Yes	****	<0,0001
Single-stand template repair
Scr vs. PRKDC	-1.126	-2,194 to -0,05736	Yes	*	0.0376
Scr vs. ERCC3	-3.604	-6,257 to -0,9501	Yes	**	0.0085
Scr vs. ERCC5	-2.028	-2,696 to -1,360	Yes	****	<0,0001
Scr vs. ERCC8	-2.485	-3,177 to -1,794	Yes	****	<0,0001
Scr vs. ERCC1	-1.053	-1,678 to -0,4272	Yes	**	0.0028
Scr vs. XPA	-1.348	-2,047 to -0,6483	Yes	**	0.0015
RPE-1
Small InDels
Scr vs. PRKDC	23.55	19,10 to 28,00	Yes	****	<0,0001
Scr vs. ERCC3	14.88	11,76 to 18,01	Yes	****	<0,0001
Scr vs. ERCC5	-1.204	-5,822 to 3,413	No	ns	0.8487
Scr vs. ERCC8	-12	-19,14 to -4,857	Yes	**	0.0014
Large Deletions
Scr vs. PRKDC	-35.33	-41,43 to -29,24	Yes	****	<0,0001
Scr vs. ERCC3	-18.93	-22,26 to -15,60	Yes	****	<0,0001
Scr vs. ERCC5	2.244	0,2445 to 4,244	Yes	*	0.0292
Scr vs. ERCC8	9.522	4,954 to 14,09	Yes	***	0.0002
Untransfected/Error-free
Scr vs. PRKDC	12.69	9,973 to 15,40	Yes	****	<0,0001
Scr vs. ERCC3	3.655	-0,6544 to 7,965	No	ns	0.1076
Scr vs. ERCC5	-0.9044	-5,370 to 3,561	No	ns	0.9277
Scr vs. ERCC8	10.37	8,162 to 12,57	Yes	****	<0,0001
Single-stand template repair
Scr vs. PRKDC	-13.51	-19,11 to -7,920	Yes	***	0.0003
Scr vs. ERCC3	-0.1349	-2,893 to 2,623	No	ns	0.9998
Scr vs. ERCC5	-0.7362	-1,899 to 0,4264	No	ns	0.2498
Scr vs. ERCC8	-2.742	-7,141 to 1,657	No	ns	0.3
Dataset Supplementary Figure6 f,i.
Single-stand template repair
ssODN + gRNAa vs. ssODN + gRNAb	0.7136	0,05050 to 1,377	Yes	*	0.0301
ssODN + gRNAa vs. ssODN(L) + gRNAb	0.1233	-0,3306 to 0,5773	Yes	*	0.0451
ssODN + gRNAa vs. ssODN(L) + gRNAa	0.7141	0,1643 to 1,264	Yes	**	0.0057
ssODN + gRNAa vs. ssODN(R) + gRNAb	1.371	0,7969 to 1,945	Yes	****	<0,0001
ssODN + gRNAa vs. ssODN(R) + gRNAa	1.27	0,6072 to 1,933	Yes	****	<0,0001
WT vs. ERCC1	-0.3449	-0,4733 to -0,2166	Yes	****	<0,0001
WT vs. XPA	-0.4311	-0,5594 to -0,3027	Yes	****	<0,0001
WT vs. XPC	-0.3523	-0,4877 to -0,2170	Yes	****	<0,0001
