# Supplementary material for: A scalable CRISPR/Cas9-based fluorescent reporter assay to study DNA double-strand break repair choice
Source: Nat Commun. 2020 Aug 14;11:4077. doi: 10.1038/s41467-020-17962-3 (PMC7429917; doi:10.1038/s41467-020-17962-3)
Supplement: Supplementary file 4 — Source Data [file 41467_2020_17962_MOESM4_ESM.zip › Source Data 1.xlsx]

## Sheet: Dataset Figure2
Source Data 1. KO data.
Sample	Difference to WT (%)
	Small InDels	Large Deletions	Untransfected/Error-free
WT	1.8	0.2	-2.03333
WT	-1.8	-0.6	2.36667
WT	0	0.4	-0.33333
WT	2.6	1.42	-4.22
WT	-3.8	-1.08	5.08
WT	2.3	1.02	-3.22
WT	-1.5	-0.58	1.98
WT	0.4	-0.78	0.38
WT	0.3	-0.35	0.115
WT	-0.3	0.35	-0.115
WT	0.708333	-0.34167	-0.25833
WT	-0.49167	0.758333	-0.25833
WT	8.70833	7.55833	-16.3583
WT	-2.49167	-2.44167	4.64167
WT	-0.89167	-1.14167	1.84167
WT	-0.59167	2.65833	-2.05833
WT	5.70833	4.25833	-9.75833
WT	2.50833	2.55833	-5.05833
WT	-0.29167	2.25833	-1.85833
WT	-2.39091	-0.39091	2.83636
WT	0.409091	1.10909	-1.76364
WT	1.40909	-0.89091	-0.76364
WT	1.00909	1.20909	-2.06364
WT	3.00909	1.70909	-4.46364
WT	-4.69091	0.309091	4.63636
WT	-2.49091	-0.49091	2.73636
WT	0.591667	1.225	-1.78333
WT	-2.50833	1.325	1.31667
WT	-2.50833	-1.775	4.31667
PRKDC	-24.2	25.32	-1.32
PRKDC	-24.7	24.32	0.18
PRKDC	-24.5	22.02	2.38
PRKDC	-24.7	22.02	2.38
PRKDC	-22.5	21.22	1.18
PRKDC	-23.1	25.92	-2.82
PRKDC	-22.9	21.02	1.78
XRCC4	-40.98	30.65	10.375
XRCC4	-40.52	29.45	10.975
XRCC4	-40.41	28.25	12.175
XRCC4	-36.7	35.95	0.695
XRCC4	-36.7	35.75	0.875
XRCC4	-37.6	37.15	0.415
XRCC4	-34.1	29.65	4.575
XRCC4	-32.6	29.15	3.375
XRCC4	-36.6	32.65	3.975
BRCA1	12.2083	-8.94167	-3.05833
BRCA1	17.0083	-7.74167	-8.95833
BRCA1	15.6083	-8.24167	-6.85833
BRCA1	12.0083	-11.1417	-0.55833
BRCA1	20.1083	-7.64167	-12.2583
BRCA1	17.5083	-8.54167	-8.85833
BRCA1	12.4083	-10.1417	-2.05833
BRCA1	16.5083	-5.74167	-10.5583
BRCA1	14.7083	-5.14167	-9.35833
BRCA1	14.0083	-10.0417	-3.55833
BRCA1	19.0083	-6.24167	-12.4583
BRCA1	20.8083	-6.04167	-14.5583
BRCA1	12.5091	-8.79091	-3.36364
BRCA1	16.7091	-7.29091	-8.86364
BRCA1	12.4091	-10.2909	-1.56364
BRCA1	10.1091	-10.7909	0.936364
BRCA1	11.8091	-8.99091	-2.56364
BRCA1	12.3091	-8.79091	-3.16364
BRCA1	9.40909	-10.7909	1.53636
BRCA1	8.20909	-11.3909	3.33636
BRCA1	13.6091	-8.29091	-5.26364
BRCA1	10.2091	-10.9909	0.636364
BRCA1	11.5091	-8.69091	-2.76364
BRCA1	14.9917	-12.175	-3.28333
BRCA1	15.6917	-8.975	-6.78333
BRCA1	15.3917	-9.175	-6.28333
BRCA1	15.4917	-10.475	-5.08333
BRCA1	16.7917	-9.075	-7.78333
BRCA1	17.1917	-10.775	-6.38333
BRCA1	16.8917	-10.075	-6.78333
BRCA1	16.1917	-8.075	-8.18333
BRCA1	17.8917	-9.575	-8.38333
BRCA1	14.8917	-9.475	-5.58333
BRCA1	16.3917	-8.975	-7.48333
BRCA1	15.2917	-9.875	-5.58333
FANCM	11.3417	0.533333	-9.88333
FANCM	11.8417	-0.76667	-9.08333
FANCM	12.1417	-0.66667	-9.58333
FANCM	11.1417	-7.96667	-4.58333
FANCM	7.04167	-7.86667	-7.78333
FANCM	13.8417	-6.16667	-5.68333
FANCM	12.5417	-1.36667	-9.38333
FANCM	13.4417	0.633333	-12.0833
FANCM	13.4417	1.03333	-12.4333
FANCM	17.1417	-6.96667	-8.58333
FANCM	17.1417	-7.06667	-11.8833
FANCM	13.9417	-7.16667	-7.78333
PARP1	-4.78333	3.63333	1.1
PARP1	-4.78333	5.83333	-1.3
PARP1	-6.98333	4.43333	2.4
PARP1	-7.48333	6.03333	1.3
PARP1	-5.28333	5.23333	-0.2
PARP1	-4.88333	4.13333	0.6
PARP1	-5.38333	4.73333	0.6
PARP1	-6.48333	5.33333	0.9
PARP1	-5.18333	5.83333	-0.7
PARP1	-4.28333	3.53333	0.5
PARP1	-5.98333	6.13333	-0.2
PARP1	-6.78333	4.93333	1.7
PARP1	-5.38333	6.23333	-1
PARP1	-6.48333	3.43333	3
PARP1	-5.08333	3.43333	1.5
PARP1	-6.98333	5.13333	1.8
PARP1	-4.98333	5.53333	-0.6
PARP1	-5.28333	4.83333	0.3
ATM	-2.09167	15.0583	-13.0583
ATM	-2.59167	12.5583	-9.95833
ATM	-1.79167	11.6583	-9.85833
ATM	-2.39091	3.20909	-0.96364
ATM	-2.09091	13.5091	-11.9636
ATM	-2.70833	12.425	-9.68333
ATM	-3.20833	12.525	-9.28333
ATM	-2.30833	11.025	-8.88333
ATM	-5.20833	13.425	-8.18333
ATM	-4.20833	13.325	-9.18333
ATM	-1.97778	7.13333	-5.06889
ATM	-2.97778	7.83333	-4.82889
ATM	-2.87778	7.33333	-4.27889
ATM	-4.47778	8.13333	-3.48889
ATM	-4.47778	7.03333	-2.58889
ATM	-2.97778	6.83333	-3.68889
ATM	-4.07778	6.43333	-2.18889
ATM	-5.07778	10.2333	-4.97889

## Sheet: Dataset Sup.Figure2
Source Data 1. KO data.
Sample	Difference to WT (%)
	Small InDels	Large Deletions	Untransfected/Error-free
WT	1.8	0.2	-2.03333
WT	-1.8	-0.6	2.36667
WT	0	0.4	-0.33333
WT	2.6	1.42	-4.22
WT	-3.8	-1.08	5.08
WT	2.3	1.02	-3.22
WT	-1.5	-0.58	1.98
WT	0.4	-0.78	0.38
WT	0.3	-0.35	0.115
WT	-0.3	0.35	-0.115
WT	0.708333	-0.34167	-0.25833
WT	-0.49167	0.758333	-0.25833
WT	8.70833	7.55833	-16.3583
WT	-2.49167	-2.44167	4.64167
WT	-0.89167	-1.14167	1.84167
WT	-0.59167	2.65833	-2.05833
WT	5.70833	4.25833	-9.75833
WT	2.50833	2.55833	-5.05833
WT	-0.29167	2.25833	-1.85833
WT	-2.39091	-0.39091	2.83636
WT	0.409091	1.10909	-1.76364
WT	1.40909	-0.89091	-0.76364
WT	1.00909	1.20909	-2.06364
WT	3.00909	1.70909	-4.46364
WT	-4.69091	0.309091	4.63636
WT	-2.49091	-0.49091	2.73636
WT	0.591667	1.225	-1.78333
WT	-2.50833	1.325	1.31667
WT	-2.50833	-1.775	4.31667
BRCA2	4.50833	-1.64167	-2.85833
BRCA2	5.00833	-0.44167	-4.45833
BRCA2	2.20833	-1.04167	-0.95833
BRCA2	5.10833	0.158333	-5.15833
BRCA2	2.40833	-3.04167	0.741667
BRCA2	3.30833	-2.74167	-0.65833
BRCA2	-1.89167	15.6583	-13.7583
BRCA2	6.00833	4.75833	-10.8583
BRCA2	9.30833	4.65833	-13.9583
BRCA2	8.80833	4.05833	-12.8583
BRCA2	10.7083	4.05833	-14.6583
BRCA2	6.80833	4.05833	-10.6583
BRCA2	4.00909	0.309091	-4.16364
BRCA2	4.80909	0.109091	-4.56364
BRCA2	5.50909	-0.09091	-4.96364
BRCA2	1.80909	-1.99091	0.336364
BRCA2	2.70909	-1.39091	-1.46364
BRCA2	2.30909	-3.99091	1.83636
BRCA2	-1.79091	-4.49091	6.53636
BRCA2	-0.59091	-5.49091	6.23636
BRCA2	-2.39091	-5.19091	7.73636
BRCA2	2.30909	-3.99091	1.83636
BRCA2	1.70909	-2.79091	1.03636
BRCA2	1.80909	-3.69091	1.73636
BRCA2	2.49167	7.025	-9.58333
BRCA2	3.99167	5.725	-9.68333
BRCA2	3.69167	2.625	-6.38333
BRCA2	2.79167	5.225	-7.98333
BRCA2	4.29167	5.125	-9.38333
BRCA2	2.29167	4.825	-6.98333
BRCA2	3.39167	5.125	-8.38333
BRCA2	5.09167	5.125	-10.1833
BRCA2	3.19167	4.125	-7.28333
BRCA2	6.39167	5.125	-11.4933
BRCA2	4.39167	6.325	-10.6833
BRCA2	3.79167	6.325	-9.98333
USP1	12.2083	-11.4417	-0.55833
USP1	16.8083	-10.9417	-5.45833
USP1	11.9083	-12.5417	1.04167
USP1	10.8083	-11.9417	1.44167
USP1	13.7083	-10.5417	-2.85833
USP1	13.8083	-12.2417	-1.15833
USP1	15.6083	-6.14167	-9.15833
USP1	15.9083	-7.54167	-8.15833
USP1	15.3083	-5.74167	-9.45833
USP1	16.6083	-6.04167	-10.3583
USP1	13.1083	-7.84167	-5.05833
USP1	17.4083	-5.74167	-11.3583
USP1	11.7091	-10.6909	-0.66364
USP1	13.7091	-11.9909	-1.56364
USP1	11.8091	-11.6909	0.236364
USP1	11.9091	-12.1909	0.436364
USP1	11.9091	-12.3909	0.636364
USP1	9.00909	-13.0909	4.03636
USP1	7.70909	-13.5909	5.73636
USP1	8.80909	-12.5909	3.53636
USP1	7.50909	-13.6909	5.73636
USP1	12.0091	-11.4909	-0.76364
USP1	8.10909	-11.7909	3.83636
USP1	8.70909	-11.0909	2.33636
USP1	11.6917	-8.875	-2.98333
USP1	14.0917	-9.875	-4.28333
USP1	13.4917	-10.675	-2.78333
USP1	14.0917	-9.575	-4.48333
USP1	14.7917	-9.075	-5.68333
USP1	13.6917	-10.675	-2.98333
USP1	15.8917	-7.175	-8.78333
USP1	15.8917	-8.575	-7.28333
USP1	16.0917	-9.175	-6.88333
USP1	14.9917	-7.475	-7.68333
USP1	15.8917	-8.875	-7.28333
USP1	12.5917	-9.175	-3.38333
FANCF	5.00833	-5.54167	0.741667
FANCF	4.20833	-5.64167	1.54167
FANCF	7.30833	-7.84167	0.641667
FANCF	5.50833	-7.54167	2.14167
FANCF	8.90833	-4.24167	-4.55833
FANCF	7.80833	-2.74167	-5.15833
FANCF	5.00833	-2.44167	-2.45833
FANCF	7.80833	-2.14167	-5.55833
FANCF	7.70833	-5.44167	-2.15833
FANCF	10.8083	-5.04167	-5.65833
FANCF	5.00909	-5.79091	1.03636
FANCF	4.80909	-6.49091	1.93636
FANCF	3.70909	-2.49091	-0.76364
FANCF	8.40909	-7.49091	-0.96364
FANCF	4.60909	-6.39091	1.93636
FANCF	3.90909	-7.19091	3.33636
FANCF	2.60909	-8.39091	5.93636
FANCF	2.80909	-6.29091	4.03636
FANCF	8.69167	-3.375	-5.18333
FANCF	7.59167	-1.775	-5.78333
FANCF	6.89167	-4.075	-2.88333
FANCF	10.1917	-1.975	-8.08333
FANCF	9.89167	-4.675	-5.28333
FANCF	8.29167	-6.375	-2.08333
FANCF	10.5917	-0.475	-10.1833
FANCF	6.89167	-3.875	-2.98333
FANCF	10.6917	-3.875	-6.88333
FANCF	8.19167	-3.675	-4.38333
FANCF	9.29167	-4.575	-4.78333
FANCI	3.50833	-5.34167	1.94167
FANCI	7.10833	-3.94167	-2.95833
FANCI	10.6083	-1.74167	-8.85833
FANCI	7.50833	-4.94167	-2.35833
FANCI	5.70833	-6.14167	0.641667
FANCI	8.30833	-2.24167	-5.95833
FANCI	12.0083	-0.14167	-11.7583
FANCI	10.1083	-0.34167	-9.65833
FANCI	5.00909	-4.69091	-0.06364
FANCI	4.20909	-6.69091	2.53636
FANCI	4.70909	-4.69091	0.336364
FANCI	3.70909	-3.79091	0.236364
FANCI	10.9091	-0.39091	-10.4636
FANCI	6.20909	-1.89091	-4.36364
FANCI	5.40909	-2.49091	-2.76364
FANCI	8.80909	-1.29091	-7.46364
FANCI	10.5917	-0.675	-9.98333
FANCI	5.89167	-0.375	-5.58333
FANCI	8.79167	-1.075	-7.78333
FANCI	10.6917	-0.075	-10.6833
FANCI	10.7917	-0.175	-10.7033
FANCI	11.3917	-0.775	-10.6433
FANCI	4.54167	-2.16667	-0.38333
FANCI	8.44167	-2.96667	-3.78333
FANCI	7.44167	-1.36667	-4.08333
FANCI	8.44167	-1.66667	-4.68333
FANCI	6.04167	-3.46667	-0.58333
FANCI	4.14167	-2.36667	-4.28333
FANCI	6.14167	-2.46667	-7.18333
FANCI	11.1417	-0.36667	-8.88333
FANCI	7.84167	-1.16667	-4.68333
FANCI	11.4417	-0.66667	-10.8833
FANCA	5.24167	-4.66667	-2.78333
FANCA	9.54167	-3.96667	-3.68333
FANCA	7.84167	-6.36667	-3.68333
FANCA	9.44167	-3.96667	-3.98333
FANCA	7.04167	-6.96667	-0.98333
FANCA	6.24167	-5.46667	-3.38333
FANCA	11.4417	-4.76667	-4.78333
FANCA	11.7417	-3.56667	-6.38333
FANCA	14.5417	-3.76667	-8.88333
FANCA	13.4417	-2.56667	-9.18333
FANCA	10.0417	-5.56667	-3.68333
FANCA	13.9417	-0.66667	-11.2833
FANCD2	10.5417	-0.46667	-8.18333
FANCD2	11.7417	-4.16667	-5.78333
FANCD2	12.9417	-4.26667	-6.88333
FANCD2	10.8417	-1.46667	-7.48333
FANCD2	8.04167	-3.16667	-3.08333
FANCD2	4.24167	-5.16667	-4.08333
FANCD2	11.2417	-2.96667	-6.48333
FANCD2	11.7417	-2.36667	-7.38333
FANCD2	10.9417	-0.96667	-8.08333
FANCD2	13.0417	-0.76667	-10.3833
FANCD2	9.14167	-4.56667	-2.78333
FANCD2	12.5417	0.233333	-10.8833
FANCE	4.14167	-4.16667	-6.68333
FANCE	8.04167	-0.36667	-9.18333
FANCE	6.44167	-2.76667	-9.28333
FANCE	9.74167	-5.06667	-9.28333
FANCE	11.0417	-3.36667	-10.2833
FANCE	12.0417	0.033333	-10.1833
FANCE	7.64167	0.233333	-6.28333
FANCE	7.24167	0.033333	-8.68333
FANCE	8.04167	2.43333	-8.48333
FANCE	4.94167	-3.46667	-4.98333
FANCE	7.64167	-2.06667	-7.78333
FANCE	8.04167	-2.96667	-3.18333
FANCL	9.74167	-6.56667	-10.5833
FANCL	13.4417	-2.16667	-9.28333
FANCL	14.5417	-2.76667	-9.98333
FANCL	12.6417	-3.96667	-9.78333
FANCL	12.3417	-3.96667	-12.2833
FANCL	13.8417	-1.36667	-10.4833
FANCL	14.2417	-2.96667	-9.28333
FANCL	15.2417	-1.26667	-11.8833
FANCL	14.8417	-2.66667	-13.1533
FANCL	9.04167	-6.46667	-9.58333
FANCL	13.0417	-3.06667	-12.2833
FANCL	15.3417	-2.66667	-10.7833

## Sheet: Estimates of P Values
Source Data 1. KO data.
Dataset Figure2 b,d,f.
Dunnett's multiple comparisons test	Mean Diff.	95.00% CI of diff.	Significant?	Summary	Adjusted P Value
Small InDels
Scr vs. PRKDC-/-	15.73	7.899 to 23.56	Yes	***	0.0004
Scr vs. XRCC4-/-	37.52	34.19 to 40.85	Yes	****	<0.0001
Scr vs. BRCA1-/-	-14.52	-16.89 to -12.14	Yes	****	<0.0001
Scr vs. FANCM-/-	-12.68	-15.02 to -10.35	Yes	****	<0.0001
Scr vs. ATM-/-	3.358	1.408 to 5.309	Yes	***	0.0006
Scr vs. PARP1-/-	5.857	3.974 to 7.740	Yes	****	<0.0001
Large Deletions
Scr vs. PRKDC-/-	-14.4	-21.98 to -6.815	Yes	***	0.0006
Scr vs. XRCC4-/-	-31.4	-34.26 to -28.54	Yes	****	<0.0001
Scr vs. BRCA1-/-	9.74	8.327 to 11.15	Yes	****	<0.0001
Scr vs. FANCM-/-	2.964	-0.07954 to 6.009	No	ns	0.0578
Scr vs. ATM-/-	-9.311	-12.23 to -6.392	Yes	****	<0.0001
Scr vs. PARP1-/-	-4.24	-5.533 to -2.947	Yes	****	<0.0001
Untransfected/Error-free
Scr vs. PRKDC-/-	-1.131	-3.313 to 1.051	No	ns	0.4885
Scr vs. XRCC4-/-	-6.102	-10.84 to -1.369	Yes	*	0.0135
Scr vs. BRCA1-/-	4.648	1.114 to 8.182	Yes	**	0.0059
Scr vs. FANCM-/-	9.592	6.004 to 13.18	Yes	****	<0.0001
Scr vs. ATM-/-	5.953	1.440 to 10.47	Yes	**	0.0073
Scr vs. PARP1-/-	-1.482	-4.465 to 1.502	No	ns	0.5774
Dataset Supplementary Figure1 h.
Dunnett's multiple comparisons test	Mean Diff.	95.00% CI of diff.	Significant?	Summary	Adjusted P Value
Small InDels
Untreated vs. gRNA1	-49.97	-52,41 to -47,53	Yes	****	<0,0001
Untreated vs. gRNA2	-54.67	-57,11 to -52,23	Yes	****	<0,0001
Untreated vs. gRNA3	-49.67	-52,11 to -47,23	Yes	****	<0,0001
Untreated vs. gRNA4	-53.64	-56,08 to -51,19	Yes	****	<0,0001
Untreated vs. gRNA5	-50.44	-52,88 to -47,99	Yes	****	<0,0001
Untreated vs. gRNA6	-45.74	-48,18 to -43,29	Yes	****	<0,0001
Large Deletions
Untreated vs. gRNA1	-34.21	-36,66 to -31,77	Yes	****	<0,0001
Untreated vs. gRNA2	-31.75	-34,19 to -29,30	Yes	****	<0,0001
Untreated vs. gRNA3	-33.31	-35,76 to -30,87	Yes	****	<0,0001
Untreated vs. gRNA4	-31.61	-34,06 to -29,17	Yes	****	<0,0001
Untreated vs. gRNA5	-38.05	-40,49 to -35,60	Yes	****	<0,0001
Untreated vs. gRNA6	-34.88	-37,32 to -32,44	Yes	****	<0,0001
Untransfected/Error-free
Untreated vs. gRNA1	84.28	81,84 to 86,73	Yes	****	<0,0001
Untreated vs. gRNA2	86.39	83,95 to 88,83	Yes	****	<0,0001
Untreated vs. gRNA3	83.08	80,64 to 85,53	Yes	****	<0,0001
Untreated vs. gRNA4	85.28	82,84 to 87,73	Yes	****	<0,0001
Untreated vs. gRNA5	88.52	86,08 to 90,96	Yes	****	<0,0001
Untreated vs. gRNA6	80.72	78,27 to 83,16	Yes	****	<0,0001
Dataset Supplementary Figure2 e.
Dunnett's multiple comparisons test	Mean Diff.	95.00% CI of diff.	Significant?	Summary	Adjusted P Value
Small InDels
Scr vs. BRCA2	-1.049	-2.508 to 0.4089	No	ns	0.2542
Scr vs. USP1	-4.414	-6.116 to -2.713	Yes	****	<0.0001
Scr vs. FANCF	-1.957	-3.686 to -0.2286	Yes	*	0.0207
Scr vs. FANCI	-2.76	-4.496 to -1.024	Yes	***	0.0007
Scr vs. FANCA	-5.47	-8.957 to -1.982	Yes	**	0.0019
Scr vs. FANCD2	-3.256	-4.896 to -1.616	Yes	***	0.0004
Scr vs. FANCE	-2.395	-3.952 to -0.8375	Yes	**	0.0031
Scr vs. FANCL	-4.099	-5.633 to -2.565	Yes	****	<0.0001
Large Deletions
Scr vs. BRCA2	0.109	-1.147 to 1.365	No	ns	0.9997
Scr vs. USP1	3.178	1.941 to 4.415	Yes	****	<0.0001
Scr vs. FANCF	1.761	0.6827 to 2.840	Yes	***	0.0005
Scr vs. FANCI	0.9826	-0.1355 to 2.101	No	ns	0.106
Scr vs. FANCA	1.304	0.6926 to 1.916	Yes	***	0.0001
Scr vs. FANCD2	1.09	0.3039 to 1.877	Yes	**	0.0066
Scr vs. FANCE	0.9707	0.04657 to 1.895	Yes	*	0.0383
Scr vs. FANCL	1.227	0.3857 to 2.068	Yes	**	0.0046
Untransfected/Error-free
Scr vs. BRCA2	0.561	-2.043 to 3.165	No	ns	0.9926
Scr vs. USP1	-0.08306	-2.564 to 2.398	No	ns	0.9999
Scr vs. FANCF	-0.3437	-2.838 to 2.151	No	ns	0.9994
Scr vs. FANCI	0.8382	-1.798 to 3.474	No	ns	0.9352
Scr vs. FANCA	3.962	-1.089 to 9.013	No	ns	0.1621
Scr vs. FANCD2	0.3037	-1.658 to 2.265	No	ns	0.9972
Scr vs. FANCE	0.482	-1.569 to 2.533	No	ns	0.9721
Scr vs. FANCL	0.9705	-1.089 to 3.030	No	ns	0.6003
