# Supplementary material for: A scalable CRISPR/Cas9-based fluorescent reporter assay to study DNA double-strand break repair choice
Source: Nat Commun. 2020 Aug 14;11:4077. doi: 10.1038/s41467-020-17962-3 (PMC7429917; doi:10.1038/s41467-020-17962-3)
Supplement: Supplementary file 4 — Source Data [file 41467_2020_17962_MOESM4_ESM.zip › Source Data 2.xlsx]

## Sheet: DNAPK inhibitors
Source Data 2. Drug screen
Small InDels - Difference to WT (%)
Drug concentration (nM)	M3814												KU-0060648												NU7026						NU7441
0	-0.7	0.1	0.6	0	-0.666667	-0.266667	0.933333	0	-0.166667	0.433333	-0.266667	0	-0.7	0.1	0.6	0	-0.666667	-0.266667	0.933333	0	-0.166667	0.433333	-0.266667	0	-0.7	0.1	0.6	-0.666667	-0.266667	0.933333	-0.7	0.1	0.6	-0.666667	-0.266667	0.933333
1	0.6	-0.5	0.9	0.0666667	-1.33333	-0.733333	-0.8	-0.3	-1.8	-1.88333	-3.38333	-5.28333	0	-1.1	-0.4	-1.63333	-1.43333	-0.433333	0.6	-0.4	0.7	-5.88333	-2.28333	-5.38333	-1.8	-1.1	-0.4	-0.733333	-1.53333	-1.23333	-0.5	-0.4	1	-0.933333	-0.533333	0.966667
5	0.4	0.3	-1.1	-0.733333	-0.933333	-1.53333							-0.3	-1.2	-1.9	-1.83333	-1.13333	-0.933333							0.1	-1.6	-1	-1.73333	0.166667	-1.33333	-0.9	-0.5	0.6	-0.533333	-0.233333	0.166667
10	4.8	-0.5	-1.4	-0.533333	-2.23333	-3.43333	-0.916667	-0.716667	-3.01667	-2.3	-6.1	-2.5	-0.6	-0.5	-0.5	-3.13333	-0.833333	-0.933333	-4.21667	0.283333	0.183333	-5.9	-5.4	-3.2	-1	-0.8	-0.6	-2.23333	-1.53333	-1.33333	0.5	-0.7	-0.6	-0.633333	0.766667	0.466667
50	-2.7	-3.3	-3.5	-3.73333	-4.73333	-4.43333	-11.7167	-11.4167	-11.2167	-9.5	-8.1	-7.2	0.8	-2.1	-2.3	-4.23333	-4.03333	-4.13333	-13.2167	-7.31667	-6.81667	-7.3	-9	-7.8	-0.7	-1.2	-0.8	-2.23333	-1.63333	-1.13333	-2.2	-1.9	-1.3	-0.833333	-1.73333	-0.833333
100	-8	-7.7	-8.7	-9.63333	-10.5333	-10.0333							-3.8	-5.2	-4.3	-7.33333	-7.03333	-6.73333							-0.6	0	-0.9	-2.03333	-0.733333	-1.83333	-3.3	-2.1	-2.3	-3.53333	-3.93333	-3.23333
200	-29.9333	-29.7333	-29.2333	-22.1333	-24.6733	-25.5433							-17.8333	-21.2333	-18.8333	-17.4333	-19.0333	-18.3333
250	-20.9	-22.1	-19.9	-22.4333	-23.2333	-23.9333							-14.8	-15.2	-14.1	-18.6333	-17.9333	-17.0333							-0.8	-1.3	-1.7	-2.73333	-2.53333	-2.13333	-7.8	-7.4	-6.6	-9.43333	-7.93333	-7.73333
500	-34	-33.6	-33.5	-35.7033	-35.2333	-34.9333	-38.7433	-38.0433	-38.3333	-29.1433	-29.9533	-29.6433	-31.5	-30.9	-31.5	-31.8333	-32.0333	-31.8333	-33.9333	-33.1333	-31.4333	-27.1933	-27.7333	-28.7733	-0.8	-0.9	-1.9	-2.83333	-3.03333	-3.63333	-14.7	-15.5	-17.2	-18.8333	-17.0333	-17.4333
Large Deletions - Difference to WT (%)
Drug concentration (nM)	M3814												KU-0060648												NU7026						NU7441
0	0.333333	0.233333	-0.566667	0	0.866667	0.466667	-1.33333	0	0.0333333	-0.266667	0.233333	0	0.333333	0.233333	-0.566667	0	0.866667	0.466667	-1.33333	0	0.0333333	-0.266667	0.233333	0	0.333333	0.233333	-0.566667	0.866667	0.466667	-1.33333	0.333333	0.233333	-0.566667	0.866667	0.466667	-1.33333
1	-0.766667	-0.0666667	-1.36667	-0.766667	0.133333	-0.866667	-0.4	-2.4	-1.7	-4.81667	-4.71667	-5.01667	-0.166667	0.633333	-0.366667	-0.166667	-0.266667	-0.0666667	-0.8	-3.3	-3.1	-7.61667	-4.41667	-8.01667	1.03333	1.23333	-0.966667	-0.366667	0.233333	0.0333333	0.0333333	0.233333	-1.36667	0.233333	0.0333333	-1.16667
5	-0.0666667	0.433333	1.13333	0.0333333	0.133333	0.533333							-0.566667	1.13333	1.43333	0.533333	-0.566667	-0.366667							-0.366667	1.53333	0.833333	0.0333333	-1.06667	0.233333	0.533333	0.733333	-0.166667	-0.366667	-1.06667	-1.06667
10	-4.16667	0.933333	1.23333	1.03333	1.63333	2.53333	0.6	1.5	-0.2	0.583333	-2.51667	2.18333	0.133333	0.333333	0.533333	0.833333	-0.966667	-0.166667	-1.5	2.7	0.5	-1.01667	-3.51667	1.88333	0.833333	0.333333	0.333333	0.533333	0.333333	0.133333	-1.16667	0.333333	0.533333	-0.366667	-2.06667	-1.66667
50	2.53333	3.73333	3.53333	3.33333	4.43333	3.13333	4.9	9.7	8	2.98333	7.18333	4.18333	-2.06667	1.73333	1.93333	2.43333	1.83333	1.83333	-5.3	3	-0.8	-2.71667	-2.41667	0.183333	0.0333333	0.333333	0.533333	0.133333	-0.0666667	-0.666667	0.933333	1.33333	0.833333	-0.866667	-0.0666667	-1.16667
100	8.13333	7.93333	8.73333	9.43333	10.2333	9.33333							3.33333	5.13333	4.33333	5.83333	5.03333	4.73333							0.633333	0.133333	0.633333	0.133333	-0.466667	0.333333	1.83333	0.733333	0.733333	1.23333	1.13333	0.433333
200	22.1167	23.6167	29.1167	18.05	12.95	11.75							7.61667	4.61667	13.6167	6.95	6.25	5.25
250	20.5333	22.0333	19.7333	21.8333	22.1333	22.3333							14.1333	14.6333	14.0333	14.3333	14.8333	13.4333							1.23333	1.63333	1.63333	1.13333	1.23333	0.533333	6.83333	6.43333	5.03333	5.43333	5.43333	5.33333
500	32.5333	32.1333	32.6333	33.4333	32.2333	30.5333	24.3167	31.2167	27.1167	9.75	8.95	7.25	29.6333	29.2333	29.4333	27.0333	26.3333	26.8333	8.71667	26.3167	27.2167	1.15	5.85	0.05	1.23333	1.03333	1.93333	1.53333	1.43333	0.533333	13.7333	14.4333	15.9333	13.5333	14.4333	14.7333
Untransfected/Error-free - Difference to WT (%)
Drug concentration (nM)	M3814												KU-0060648												NU7026						NU7441
0	0.413333	-0.316667	-0.0966667	0	-0.17	-0.21	0.38	0	0.106667	-0.113333	0.00666667	0	0.413333	-0.316667	-0.0966667	0	-0.17	-0.21	0.38	0	0.106667	-0.113333	0.00666667	0	0.413333	-0.316667	-0.0966667	-0.17	-0.21	0.38	0.413333	-0.316667	-0.0966667	-0.17	-0.21	0.38
1	0.183333	0.533333	0.413333	0.696667	1.13667	1.54667	1.43333	3.03333	3.93333	6.6	7.8		0.0733333	0.313333	0.933333	1.89667	1.63667	0.396667	0.333333	3.93333	2.33333	13.4	6.7	13.3	0.633333	-0.146667	1.34333	1.11667	1.20667	1.12667	0.533333	0.143333	0.283333	0.806667	0.536667	0.206667
5	10	-0.206667	-0.656667	-0.126667	0.566667	0.746667	1.07667						0.663333	0.0433333	0.363333	1.29667	1.59667	1.19667							0.303333	0.133333	0.213333	1.57667	0.886667	1.07667	0.143333	-0.166667	-0.376667	0.886667	1.29667	0.816667
10	-0.506667	-0.456667	0.123333	-0.403333	0.666667	0.796667	0.0833333	-0.816667	3.18333	1.78333	8.38333	0.283333	0.443333	0.123333	0.0333333	2.22667	1.68667	1.09667	5.68333	-3.01667	-0.716667	6.88333	8.38333	1.38333	0.183333	0.533333	0.243333	1.62667	1.18667	1.13667	0.703333	0.253333	0.0633333	1.02667	1.23667	1.18667
50	0.0833333	-0.346667	-0.0166667	0.376667	0.346667	1.21667	6.68333	1.98333	3.18333	6.28333	0.883333	2.58333	1.05333	0.443333	0.373333	1.69667	1.96667	2.14667	18.3833	4.18333	7.58333	9.88333	11.0833	6.88333	0.533333	0.793333	0.123333	1.97667	1.52667	1.70667	1.08333	0.493333	0.363333	1.71667	1.64667	2.00667
100	-0.206667	-0.166667	-0.0666667	0.106667	0.316667	0.646667							0.243333	0.0133333	0.0733333	1.27667	1.80667	1.76667							0.0333333	-0.166667	0.133333	1.59667	1.13667	1.42667	1.25333	1.25333	1.54333	2.12667	2.62667	2.67667
200	8.02167	6.32167	0.121667	4.21667	11.8167	13.9167							10.5217	16.7217	5.12167	10.6167	12.6167	12.8167
250	0.283333	0.123333	-0.0266667	0.626667	0.916667	1.37667							0.583333	0.483333	0.103333	3.88667	2.80667	3.32667							-0.386667	-0.276667	0.163333	1.59667	1.17667	1.49667	0.823333	0.843333	1.43333	3.97667	2.34667	2.09667
500	1.07333	1.16333	0.733333	1.94667	2.84667	3.88667	14.6217	7.02167	11.3217	19.4167	20.9167	22.3167	1.73333	1.46333	1.89333	4.59667	5.26667	4.67667	25.2217	6.72167	4.12167	26.3167	21.4167	28.5167	-0.196667	-0.0766667	-0.0166667	1.33667	1.41667	3.00667	0.943333	0.953333	1.16333	5.00667	2.37667	2.53667

## Sheet: ATM inhibitors
Source Data 2. Drug screen
Small InDels - Difference to WT (%)
Drug concentration (nM)	AZD0156												M3541												KU55933						KU-60019
0	-0.7	0.1	0.6	-0.666667	-0.266667	0.933333	-0.166667	0.433333	-0.266667	-0.2	-0.6	0.8	-0.7	0.1	0.6	0	-0.666667	-0.266667	0.933333	0	-0.166667	0.433333	-0.266667	0	-0.7	0.1	0.6	-0.666667	-0.266667	0.933333	-0.7	0.1	0.6	-0.666667	-0.266667	0.933333
1	-9.1667	-9.7667	-10.067	-10	-10.4	-9.7	-15.3	-15.5	-16.2	-10.583			-0.0667	-0.9667	1.3333	-1.3	0.3	-1.2	-0.4	-0.9	-1.4	-0.3833	-3.0833		1.9333	1.7333	-1.4667	2.7	1.6	1.3	1.0333	0.8333	0.6333	0.4	0.7	1.2
5	-31.167	-31.667	-30.467	-31.2	-31.5	-30.5							-0.8667	-1.6667	-0.3667	-1.7	-2.8	-1.7							0.5333	-0.0667	-0.2667	1.7	1	1.2	0.7333	-0.3667	-0.7667	-2.1	0.9	-0.7
10	-31.967	-32.367	-32.467	-31.9	-32.2	-31.8	-34.287	-33.117	-33.517	-20.6	-21.4	-21.1	-2.6667	-2.1667	-2.5667	-4.5	-3.3	-3.1	-7.7167	-6.2167	-6.4167	-2.4	-1.4	-1.4	2.5333	-1.8667	-1.4667	1.7	1.8	0.5	-1.7667	-0.5667	0.0333	-1.6	-0.8	-0.8
50	-30.167	-30.767	-29.667	-30.6	-30.7	-30.9	-30.017	-30.517	-29.817				-10.067	-10.067	-11.067	-11.7	-13.9	-13.8	-15.917	-16.917	-13.717	-9.8	-11.4	-10.7	2.5333	-1.8667	-1.4667	1.7	1.8	0.5	-5.1667	-5.4667	-5.0667	-8.2	-8.2	-6.4
100	-30.467	-30.267	-29.767	-28.7	-29.8	-30.5							-17.167	-18.367	-18.367	-18.4	-22.1	-20.3							0.2333	-1.3667	-2.2667	1.3	0.2	-1.8	-10.567	-10.067	-10.567	-12.2	-11.5	-11.4
200	-31.733	-31.733	-31.833	-22.133	-20.233	-18.533							-30.433	-29.433	-29.733	-20.033	-21.233	-20.433							-1.0667	-1.4667	-3.4667	0.9	-0.6	-1.5
250	-28.867	-28.667	-29.167	-28.9	-29.5	-29							-26.667	-27.467	-26.867	-28.5	-27.6	-27.6							-3.2667	-6.1667	-6.6667	-4.2	-1.9	-2.4	-24.167	-23.067	-23.067	-24.1	-23.7	-23.9
500	-27.967	-27.067	-27.167	-28	-28	-27.8	-32.533	-32.833	-31.933	-20.233	-19.933		-28.867	-27.867	-28.067	-28.5	-29.1	-28.2	-32.033	-31.033	-34.433	-20.433	-22.033	-21.933	-7.3667	-11.567	-13.167	-8.8	-9.8	-11.8	-30.467	-30.567	-30.067	-30.4	-29.8	-29.7
Large Deletions - Difference to WT (%)
Drug concentration (nM)	AZD0156												M3541												KU55933						KU-60019
0	0.333333	0.233333	-0.566667	0.866667	0.466667	-1.33333	0.0333333	-0.266667	0.233333	0	0.8	-0.8	0.333333	0.233333	-0.566667	0	0.866667	0.466667	-1.33333	0	0.0333333	-0.266667	0.233333	0	0.333333	0.233333	-0.566667	0.866667	0.466667	-1.33333	0.333333	0.233333	-0.566667	0.866667	0.466667	-1.33333
1	8.4	8.9	9.2	9.3333	8.8333	9.1333	14.9	8.5	10.283				0.3	1	-1	0.2333	-1.0667	-0.2667	0.9	-2.3	-3.8	-2.5167	-5.7167		-1.0667	-0.7667	1.8333	-0.7	0	0.1	-1.5	-1.9	-1.8	-0.1667	-0.6667	-0.6667
5	30.4	31.1	29.7	29.633	30.433	29.533							1.1	1.8	1.3	1.5333	1.8333	1.6333							0.2333	1.0333	0.8333	-0.6	1	0.5	-0.4	-0.2	0.3	1.2333	-2.0667	0.1333
10	31.2	31.5	31.1	31.133	30.933	30.633	21.8	22.7	19.9	14.483	12.883	13.383	3.1	2.1	3.6	3.4333	2.7333	1.6333	0.2	1.8	0.2	2.6833	3.9833	3.8833	-1.8667	2.6333	2.3333	-0.7	0.3	1.1	2.1	-0.2	-0.6	0.8333	-0.6667	-0.0667
50	27	28.4	27.5	26.633	25.233	25.733	18.6	12.1	18.8				10.2	9.3	11	8.4333	9.8333	11.533	15.4	10.3	12.4	10.483	10.883	8.8833	0.8333	1.7333	2.9333	0.8	1.5	2.6	4.7	5	5	4.0333	3.8333	4.6333
100	26.2	27.6	27.2	25.833	26.733	27.933							16.9	18.5	17.7	17.933	19.533	20.033							1.6333	2.6333	4.3333	1.1	2.2	2.7	8.8	8.3	9.8	10.833	9.5333	10.033
200	15.017	11.317	18.117										22.717	24.417	27.217	11.65	8.65	3.95
250	25.7	25.9	26.3	24.633	25.133	25.833							26.1	26.5	26.9	26.533	25.333	26.533							4.2333	7.0333	7.3333	5.7	3.4	4.1	21.6	20.6	21.4	21.333	20.633	21.533
500	24.8	23.5	22.9	23.233	23.833	23.833							26.6	26.8	26.6	26.333	27.033	26.233	7.6167	8.7167					7.4333	12.033	13.433	10.7	11.4	12.6	28.5	28.8	28.4	29.033	27.033	26.933
Untransfected/Error-free - Difference to WT (%)
Drug concentration (nM)	AZD0156												M3541												KU55933						KU-60019
0	0.413333	-0.316667	-0.0966667	-0.17	-0.21	0.38	0.106667	-0.113333	0.00666667	0.12	-0.12	0	0.413333	-0.316667	-0.0966667	0	-0.17	-0.21	0.38	0	0.106667	-0.113333	0.00666667	0	0.413333	-0.316667	-0.0966667	-0.17	-0.21	0.38	0.413333	-0.316667	-0.0966667	-0.17	-0.21	0.38
1	0.7833	0.7633	0.8833	0.7733	1.6733	0.7433	0.8333	7.2333	15.133	-0.2			-0.0967	-0.0167	-0.2667	1.2033	0.9233	1.5933	-0.2667	3.4333	5.4333	2.6	8.5		-0.8667	-0.7367	-0.3067	-1.85	-1.69	-1.36	0.5433	1.0433	1.1833	-0.2567	0.0733	-0.5567
5	0.7033	0.4433	0.5733	-0.1167	1.2533	1.1333							-0.2667	-0.1267	-0.9467	0.2233	1.1633	0.3633							-0.6967	-0.7767	-0.4667	-1	-1.97	-1.54	-0.3567	0.5033	0.4933	0.9333	1.1933	0.6633
10	0.6233	0.8133	1.2433	1.0133	1.2333	1.4033	12.783	10.483	13.983	6.0833	8.5833	7.9833	-0.4467	0.2033	-0.9767	1.2033	0.6933	1.4633	7.4833	3.9833	6.3833	-0.3167	-2.9167	-2.4167	-0.6067	-0.6367	-0.7367	-0.9	-1.97	-1.62	-0.4467	0.6233	0.6133	0.8933	1.5033	0.8333
50	2.9333	2.3933	1.9833	4.2333	5.5733	5.2733	11.783	19.083	11.583				-0.1567	0.8533	0.0033	3.3133	4.1333	2.5333	0.5833	6.7833	1.3833	-1.0167	0.4833	1.4833	-0.9167	-0.2667	-0.6867	-1.95	-1.67	-0.8	0.4933	0.3733	0.1333	4.1933	4.4633	1.6033
100	4.1533	2.5733	2.3433	3.0433	3.0233	2.7933							0.2633	-0.1867	0.6133	0.7533	2.6033	0.5433							-0.5767	-0.9167	-0.8567	-1.77	-1.64	-1.28	1.6733	1.7033	0.6333	1.4933	2.0833	1.3233
200	17.222	20.822	14.222	25.417	20.417	19.817							7.9217	5.2217	2.5217	8.6167	12.717	16.517
250	2.8733	2.6233	2.7133	4.3033	4.3633	3.3233							0.4933	0.9233	-0.0967	2.1633	2.0933	1.2233							-0.8967	-0.9367	-0.5267	-1.29	-1.66	-1.49	2.4533	2.3433	1.5233	2.8733	3.2333	2.2733
500	3.1133	3.2633	4.1533	4.8833	4.3433	4.1333	32.422	29.622	27.422	27.217	28.017		2.2233	1.0133	1.3233	2.2533	2.2633	2.0833	25.022	23.022	44.922	23.517	28.317	30.417	-0.0767	-0.3067	-0.3167	-1.74	-1.6	-1.01	1.7233	1.6333	1.6033	1.6733	2.8633	2.8033

## Sheet: ATR-CHK inhibitors
Source Data 2. Drug screen
Small InDels - Difference to WT (%)
Drug concentration (nM)	M1774						AZD6738						M4344						M6620						AZD1775									GDC-0425
0	0.2	-1.4	1.2	-0.5	-1.2	1.7	0.2	-1.4	1.2	-0.5	-1.2	1.7	0.2	-1.4	1.2	-0.5	-1.2	1.7	0.2	-1.4	1.2	-0.5	-1.2	1.7	0.0666667	-0.833333	0.766667	-1.4	1.2	-0.5	-1.2	0	0	0.0666667	-0.833333	0.766667	-1.4	1.2	-0.5	-1.2	0	0
1	-0.133333	-2.33333	-0.833333	1.2	-2.7	-2.5	-0.233333	-1.83333	-1.83333	-2.2	-1.8	-2.1	0.933333	0.733333	2.03333	6.6	0.4	-0.2	0.0333333	0.433333	-0.366667	-1.3	0.3	1.4	-1.26667	-1.76667	-1.66667	3.86667	5.16667	7.16667	1.66667	0.866667	1.76667	0.433333	-0.866667	-2.06667	-2.43333	-0.933333	-2.53333	1.76667	1.86667	3.16667
2	1.66667	3.26667	-0.833333	-0.6	0.6	-2.5	-1.53333	-2.03333	-0.833333	-4	-3.4	-2.9	2.33333	1.33333	2.13333	10.2	4.1	5	0.833333	0.833333	0.433333	0.9	-0.2	1.5	-0.466667	-0.566667	-1.86667	4.06667	2.96667	3.06667				1.03333	-1.16667	0.0333333	-0.733333	0.666667	-0.933333
5	1.46667	0.366667	0.566667	1.6	-1.2	-1.3	-1.63333	-2.93333	-1.23333	-3.5	-2.3	-3.2	2.63333	0.933333	3.03333	11.4	5.9	2.7	-0.0666667	-0.0666667	-0.966667	-0.8	-2.6	1.3	-0.566667	-0.466667	0.933333	6.46667	3.46667	3.36667				1.03333	0.433333	-0.366667	-0.0333333	0.466667	-0.233333
10	2.66667	1.06667	1.96667	1.6	0.7	0.2	-0.933333	-1.33333	-2.23333	-2.3	-4.5	-2.4	2.23333	3.63333	4.53333	8.9	11.2	6.2	-2.66667	-0.866667	-0.666667	0.8	-0.2	0.4	-0.0666667	0.233333	-0.766667	3.26667	-0.933333	2.66667	1.96667	1.46667	2.06667	1.93333	3.43333	0.633333	0.366667	0.466667	0.466667	3.06667	1.96667	1.56667
20	7.86667	3.66667	3.56667	2.4	1	0.5	0.566667	-0.0333333	0.566667	-1.4	-2.4	-2.7	7.13333	5.53333	3.73333	10.6	9.8	11.1	0.933333	1.13333	1.13333	2.7	1.3	3.7	6.03333	2.13333	0.133333	5.26667	1.16667	0.666667				4.43333	4.83333	3.43333	1.96667	1.56667	1.76667
50	6.06667	5.66667	5.56667	2.9	2.8	2.7	-1.03333	-0.333333	1.06667	-0.7	-1.3	-2.6	8.83333	7.13333	7.63333	12.6	12.4	16	1.83333	-0.266667	0.733333	5.1	3	5.7	3.83333	3.03333	1.03333	2.46667	4.16667	4.46667	2.16667	2.06667	1.66667	4.83333	3.83333	4.43333	3.16667	2.36667	2.66667	4.26667	3.56667	3.76667
100	6.66667	7.46667	7.16667	7.8	3.7	4.2	2.66667	1.46667	3.16667	0.5	3.6	1.2	7.73333	7.83333	8.53333	3.5	6.1	4.5	-0.366667	-0.166667	1.63333	0.8	1.8	-2.1	5.73333	7.43333	4.13333	6.26667	5.46667	2.06667				8.73333	9.03333	9.23333	5.26667	4.96667	2.96667
Large Deletions - Difference to WT (%)
Drug concentration (nM)	M1774						AZD6738						M4344						M6620						AZD1775									GDC-0425
0	0.3	1	-1.3	0.566667	0.766667	-1.33333	0.3	1	-1.3	0.566667	0.766667	-1.33333	0.3	1	-1.3	0.566667	0.766667	-1.33333	0.3	1	-1.3	0.566667	0.766667	-1.33333	0.2	0.6	-0.8	1	-1.3	0.566667	0.766667	0	0	0.2	0.6	-0.8	1	-1.3	0.566667	0.766667	0	0
1	0.7	2.8	1.5	-1.7	2	2.1	0.6	2	2.3	1.7	1.6	1.6	-0.233333	-0.133333	-1.23333	-6.73333	-0.533333	0.166667	0.666667	0.166667	0.266667	1.46667	-0.633333	-1.63333	1.03333	1.23333	1.43333	-4.3	-5.8	-7.4	4.63333	4.83333	3.13333	-0.566667	0.0333333	1.83333	3.6	1.6	3.6	3.33333	3.73333	3.13333
2	-0.9	-2.4	1.2	1.1	0	2.7	2.1	2.2	1	4.3	3.4	2.1	-1.33333	-0.233333	-1.23333	-9.43333	-3.43333	-4.63333	0.466667	0.166667	0.366667	-0.333333	0.266667	-1.13333	1.13333	1.13333	1.63333	-4	-4.3	-4.2				-0.666667	1.83333	0.533333	2.2	-0.1	2
5	-1	0.3	-0.1	-1.3	1.8	2	2.3	2.9	1.5	3.7	2.6	3.4	-1.53333	0.266667	-1.83333	-10.5333	-5.23333	-2.83333	0.966667	1.06667	1.56667	1.06667	2.76667	-1.33333	1.23333	1.33333	-0.366667	-7.5	-5.2	-5.4				-0.266667	0.433333	1.43333	1.3	0.3	1.1
10	-1.9	-0.3	-1.5	-1	-0.5	0.4	1	1	1.8	2.7	4.6	2.4	-1.23333	-2.73333	-3.43333	-8.13333	-10.4333	-5.33333	3.36667	1.76667	1.16667	-1.03333	0.366667	-0.733333	0.833333	0.333333	1.13333	-3.2	0.2	-2.5	4.43333	4.33333	3.73333	-1.06667	-2.26667	0.133333	0.9	0.2	0.6	2.93333	3.23333	4.23333
20	-7.2	-2.9	-3.1	-1.8	-0.3	0	0.3	0.8	-0.2	1.8	2.8	2.8	-5.83333	-4.33333	-2.53333	-9.63333	-9.13333	-9.83333	0.0666667	-0.133333	-0.333333	-2.33333	-1.03333	-3.93333	-4.96667	-1.46667	0.0333333	-6.2	-2.6	-0.7				-3.46667	-3.86667	-2.26667	-0.8	-0.4	-1.3
50	-5.2	-4.3	-4.5	-2.1	-2	-1.9	1.8	0.9	-0.5	1.2	1.7	3	-7.73333	-6.03333	-6.43333	-11.4333	-11.4333	-14.9333	-0.933333	1.16667	-0.133333	-4.73333	-2.83333	-5.53333	-3.26667	-2.66667	-0.966667	-2.7	-3.7	-7.6	3.73333	3.63333	3.93333	-3.96667	-2.96667	-3.76667	-2.5	-1.6	-2.4	1.43333	1.93333	1.63333
100	-5.9	-6.7	-6.3	-6.9	-3.1	-3.4	-2.1	-0.9	-2.6	0.2	-3.1	-0.9	-7.43333	-7.43333	-8.43333	-3.93333	-6.43333	-4.73333	0.266667	-0.133333	-1.53333	-0.633333	-1.83333	1.46667	-4.86667	-6.46667	-3.76667	-5.4	-5.2	-1.3				-8.06667	-8.16667	-8.56667	-4	-3.9	-1.6
Untransfected/Error-free - Difference to WT (%)
Drug concentration (nM)	M1774						AZD6738						M4344						M6620						AZD1775									GDC-0425
0	-0.493333	0.426667	0.0666667	-0.04	0.33	-0.29	-0.493333	0.426667	0.0666667	-0.04	0.33	-0.29	-0.493333	0.426667	0.0666667	-0.04	0.33	-0.29	-0.493333	0.426667	0.0666667	-0.04	0.33	-0.29	-0.21	0.24	-0.03	0.426667	0.0666667	-0.04	0.33	0	0	-0.21	0.24	-0.03	0.426667	0.0666667	-0.04	0.33	0	0
1	-0.49	-0.48	-0.64	0.576667	0.756667	0.426667	-0.39	-0.2	-0.38	0.526667	0.256667	0.756667	-0.67	-0.69	-0.79	0.26	0.18	0.03	-0.72	-0.61	-0.01	-0.07	0.25	0.26	0.186667	0.606667	0.206667	0.33	0.55	0.25	-6.26	-5.69	-4.89	0.226667	0.856667	0.216667	-1.18	-0.67	-1.18	-4.99	-5.58	-6.33
2	-0.78	-0.86	-0.4	-0.443333	-0.463333	-0.0633333	-0.64	-0.35	-0.24	-0.173333	0.0766667	0.846667	-0.97	-1.07	-0.98	-0.5	-0.42	-0.16	-1.21	-0.97	-0.76	-0.47	0	-0.39	-0.633333	-0.573333	0.186667	-0.1	1.32	1.28				-0.283333	-0.563333	-0.493333	-1.36	-0.51	-1.02
5	-0.47	-0.66	-0.4	-0.263333	-0.383333	-0.403333	-0.63	0.18	-0.4	-0.0833333	-0.0733333	-0.193333	-0.94	-1.03	-1.23	-0.69	-0.39	0.3	-0.82	-0.95	-0.7	-0.08	-0.03	0.26	-0.663333	-0.773333	-0.493333	0.9	1.72	2.02				-0.653333	-0.743333	-0.933333	-1.23	-0.78	-0.82
10	-0.71	-0.75	-0.38	-0.483333	-0.203333	-0.353333	-0.11	0.26	0.3	-0.243333	-0.0433333	-0.0733333	-1.01	-0.94	-1.09	-0.55	-0.47	-0.63	-0.68	-0.91	-0.46	0.15	0.07	0.34	-0.653333	-0.503333	-0.303333	-0.16	0.77	-0.16	-6.49	-5.69	-5.7	-0.713333	-1.08333	-0.693333	-1.21	-0.67	-1.09	-5.99	-5.14	-5.8
20	-0.58	-0.79	-0.39	-0.383333	-0.473333	-0.443333	-0.76	-0.85	-0.32	-0.383333	-0.333333	0.00666667	-1.21	-0.98	-1.15	-0.55	-0.38	-0.86	-0.89	-0.89	-0.74	-0.1	-0.1	0.41	-0.943333	-0.613333	-0.253333	0.91	1.41	0.02				-0.883333	-0.723333	-0.923333	-1.21	-1.18	-0.59
50	-0.77	-1.05	-0.78	-0.653333	-0.443333	-0.513333	-0.69	-0.49	-0.67	-0.353333	-0.153333	-0.413333	-0.89	-0.9	-0.91	-0.54	-0.43	-0.65	-0.77	-0.82	-0.47	0.03	0.04	-0.01	-0.473333	-0.273333	-0.183333	0.4	-0.32	3.07	-6.02	-5.74	-5.62	-0.763333	-0.743333	-0.533333	-0.67	-0.59	-0.22	-5.65	-5.53	-5.41
100	-0.61	-0.76	-0.78	-0.603333	-0.333333	-0.473333	-0.58	-0.68	-0.57	-0.503333	-0.243333	-0.203333	-0.07	-0.23	0.02	0.38	0.27	0.25	0.17	0.3	0.06	-0.14	0.22	0.64	-0.683333	-0.783333	-0.383333	-0.75	-0.17	-0.71				-0.473333	-0.573333	-0.383333	-1.06	-1.07	-1.33

## Sheet: PARP inhibitors
Source Data 2. Drug screen
Small InDels - Difference to WT (%)
Drug concentration (nM)	Talazoparib																								Rucaparib																								Niraparib
0	0.0666667	-0.333333	0.266667	-0.666667	-0.366667	1.03333	-2.06667	1.13333	0.933333	0.0666667	-0.333333	0.266667	0.366667	-1.23333	0.866667	0.2	-0.2	0	0	0	0	0	0	0	0.0666667	-0.333333	0.266667	-0.666667	-0.366667	1.03333	-2.06667	1.13333	0.933333	0.0666667	-0.333333	0.266667	0.366667	-1.23333	0.866667	0.2	-0.2	0	0	0	0	0	0	0	0.0666667
0.5	-2.96667	-2.86667	-1.16667	-3.3	-3.2	-1.1	-3.03333	-2.23333	-3.63333	0	-1.3	-1.1	-1.47333	0.0266667	-0.573333	-0.85	-0.65	0.55	-1.44	-1.04	-2.44				-1.66667	-2.46667	-1.76667	-1.2	-2	-2.1	-1.03333	-4.13333	-2.83333	-1.6	-2.3	-1.5													-3.86667
1	-3.46667	-2.06667	-3.66667	-3.1	-3.6	-2.8	-2.93333	-3.43333	-2.43333	-1.2	-0.5	-1.3	-0.973333	1.82667	0.326667	1.05	0.95	0.95	0.26						2.03333	-0.966667	-2.96667	1.4	-1	-3.1	2.46667	-1.73333	-3.53333	-0.9	-1.7	-1.5													-3.56667
2	-4.46667	-3.86667	-5.46667	-2.9	-3.9	-3.6	-4.63333	-3.83333	-4.13333	-1.7	-1.9	-2.7	-1.27333	-4.77333	-0.45	0.85	1.45	-1.54							-1.06667	-1.76667	-3.86667	-0.4	-2.7	-1.7	-2.63333	-2.33333	-2.83333	-1.4	-1.3	-2.7													-3.76667
5	-5.06667	-4.56667	-4.66667	-4.4	-4.5	-3.9	-4.03333	-4.23333	-4.33333	-2.8	-3.2	-1.7	-2.4	-2.4	-3.4										-1.46667	-3.06667	-3.66667	-2	-3.2	-1.8	-1.53333	-2.53333	-2.93333	-1.5	-2.2	-2	-1.6	-1.6	-4										-3.16667
10	-6.96667	-7.46667	-7.86667	-4.5	-4.9	-4.9	-3.83333	-5.53333	-6.23333	-5.4	-4.4	-5.8	-7.27333	-7.57333	-10.6733	-2.2	-2.9	-3.4	-0.15	-0.25	0.65	-5.14	-5.84	-4.94	-1.46667	-5.36667	-3.76667	-2.1	-4.3	-3.6	-2.43333	-3.33333	1.06667	-2.1	-2.4	-3.2	-2.9	-2.3	-2.7										-3.96667
50	-7.86667	-6.96667	-8.26667	-9.5	-7	-7.3	-6.33333	-4.13333	-5.23333	-4.5	-4.2	-2.9	-2.4	-3.9	-2.9										-4.26667	-3.46667	-4.66667	-4.2	-3.1	-3.4	-3.83333	-3.93333	-5.23333	-4.2	-3.8	-3.5	2.42667	1.62667	1.82667	-1.4	-2.7	-3.8	-1.95	-1.15	-2.85	-1.44	-2.94	-3.34	-3.86667
70	-10.7667	-10.6667	-10.3667	-13.8	-12.4	-10.1	-11.0333	-9.13333	-8.33333	-8.9	-7.7	-9.9													-3.86667	-5.26667	-3.36667	-3.5	-3.3	-3.4	-1.53333	-3.23333	-2.43333	-4.2	-3.9	-4.1													-0.366667
100	-13.5667	-11.4667	-11.1667	-11.6333	-12.0333	-9.83333	-9.57333	-7.17333	-10.1733	-2.9	-2.9	-4.5	-19.75	-11.24	-10.64	-10.94									-0.866667	-4.36667	-5.36667	-3.46667	-3.16667	-4.16667	-0.333333	-2.93333	-2.93333	0.326667	1.02667	-0.373333	-2.5	-2.1	-3.4	-0.85	-1.65	-1.85	-3.04	-3.24	-3.34				-5.76667
200																									-3.56667	-5.76667	-7.06667	-3.16667	-2.66667	-3.66667	-2.03333	-2.13333	-2.83333																-6.26667
500																									-3.96667	-5.96667	-8.26667	-4.16667	-3.66667	-5.56667	-5.33333	-6.33333	-6.43333	-2.27333	-4.67333	-4.37333	-4.7	-4.4	-5.1	-6.15	-5.25	-2.85	-3.44	-5.04					-8.06667
750																									-4.66667	-6.16667	-7.06667	-3.96667	-4.76667	-5.36667	-3.43333	-3.33333	-4.83333																-8.36667
1000																									-5.86667	-6.16667	-6.66667	-3.06667	-2.86667	-4.36667	-2.43333	-3.23333	-3.43333	5.99333	8.99333	8.69333	-10.1067	-16.3067	-9.30667	12.5933	13.2933	12.7933							-8.56667
1500																									-4.67333	-3.27333	-5.2	-5.5	-6.2	-3.05	-1.65	-3.55	-2.24	-4.14	-3.96667	-8.66667	-6.96667	-3.86667	-5.26667	-6.26667	-4.63333	-3.13333	-2.33333						-3.17333
Large Deletions - Difference to WT (%)
Drug concentration (nM)	Talazoparib																								Rucaparib																								Niraparib
0	-0.5	0.6	-0.1	0.166667	0.666667	-0.833333	1.23333	-0.266667	-0.966667	-0.433333	0.366667	0.0666667	-0.566667	1.23333	-0.666667	-0.266667	0.633333	-0.366667	0	0	0	0	0	0	-0.5	0.6	-0.1	0.166667	0.666667	-0.833333	1.23333	-0.266667	-0.966667	-0.433333	0.366667	0.0666667	-0.566667	1.23333	-0.666667	-0.266667	0.633333	-0.366667	0	0	0	0	0	0	-0.5
0.5	2.36667	2.06667	1.16667	2.8	2.2	0.8	2.63333	1.83333	1.53333	2.43333	2.73333	2.63333	1.9	3.4	3.8	1.7	0.9	1.8	3.54	3.04	4.14				1.46667	2.66667	1.16667	1	1.9	2.4	0.133333	2.93333	2.43333	2.03333	2.73333	1.93333													3.46667
1	2.76667	2.16667	3.16667	3.3	3.4	3.1	3.33333	3.83333	2.63333	3.13333	2.43333	2.53333	2	3	4.5	1.8	1.4	1.4	0.54						-1.03333	0.666667	2.36667	-0.7	1.5	3.4	-2.26667	1.93333	3.23333	1.93333	2.83333	3.13333													2.96667
2	2.46667	2.16667	3.36667	2.7	3.3	3.5	4.73333	3.63333	3.93333	3.93333	3.63333	4.23333	4.4	3.1	3.1	1.8	1.4	4.14							0.966667	1.76667	3.36667	0.8	2.9	1.8	2.63333	2.33333	3.03333	2.43333	1.83333	4.43333													2.76667
5	4.06667	3.96667	4.56667	4.1	4	3.3	4.03333	4.23333	3.93333	3.93333	4.43333	2.63333	2.76667	2.56667	2.86667										2.36667	3.06667	2.36667	2.3	3.3	2.1	1.83333	2.43333	2.93333	2.63333	2.63333	2.63333	1.16667	2.06667	3.46667										2.36667
10	6.46667	6.66667	6.86667	4	4.5	4.3	3.13333	5.13333	5.53333	-5.96667	-4.76667	-4.16667	0.5	1.5	-1.3	1.76667	3.06667	3.06667	2.3	3.6	3	-0.16	0.14	-0.66	2.36667	5.26667	3.76667	2.7	4.1	3.9	3.03333	3.43333	-0.766667	3.33333	2.03333	3.43333	4.66667	3.46667	3.06667										4.06667
50	2.96667	1.86667	4.66667	1.6	0.1	7.10543e-15	-0.966667	-1.76667	-1.96667	-11.7667	-10.2667	-12.4667	1.66667	2.36667	2.26667										4.36667	3.26667	4.46667	4.5	3	3.4	4.43333	4.33333	5.63333	4.43333	2.93333	3.83333	2.6	3.4	4.4	2.66667	3.46667	3.86667	0.2	1.6	0.4	4.34	5.54	5.74	3.86667
70	2.76667	3.26667	4.46667	7.10543e-15	-1.5	-0.5	-2.76667	-3.06667	-3.36667	-22.5667	-22.4667	-22.6667													4.26667	4.96667	3.56667	2.9	2.8	3.4	2.23333	3.63333	2.83333	3.53333	1.73333	2.43333													0.666667
100	-9.1	-6.56667	-5.06667	-5.66667	-7	-5.5	-5	-13.5	-11.9	-12.6	-0.833333	0.0666667	1.26667	-18.5	-17.26	-18.06	-18.26								0.1	3.2	3.9	3.73333	2.73333	0.233333	2.4	3.4	1.6	3.4	4.5	2.6	4.16667	3.36667	3.76667	1.8	2.5	3	4.34	4.14	5.34				4.3
200																									2.5	4.8	6.2	2.33333	3.93333	0.933333	3.4	2.8	2.2																4.9
500																									3.2	5.3	7.5	1.83333	3.63333	2.23333	2.8	2.6	2.3	3.6	4.2	3.8	4.86667	3.86667	4.26667	3.6	3.3	3.3	5.04	5.54					6.9
750																									3.6	4.5	5.9	1.43333	3.03333	2.63333	4.7	3.9	4.9																7.1
1000																									4.8	5.2	5.5	4.23333	4.33333	3.73333	4.5	5.4	4.6	26.4433	23.5433	23.9433	-28.6167	-28.7267	-29.2267	12.2433	12.2433	11.7433							6.9
1500																									4.6	7.6	6.66667	6.06667	6.66667	3.2	2.7	2.9	2.04	6.44	2.9	7.2	5.2	4.83333	5.33333	6.63333	5.9	5.1	3.6						-0.7
Untransfected/Error-free - Difference to WT (%)
Drug concentration (nM)	Talazoparib																								Rucaparib																								Niraparib
0	0.5	-0.3	-0.2	0.456667	-0.293333	-0.163333	0.693333	-0.696667	0.00333333	0.25	0	-0.25	0.266667	-0.0233333	-0.243333	-0.0433333	-0.403333	0.446667	0	0	0	0	0	0	0.5	-0.3	-0.2	0.456667	-0.293333	-0.163333	0.693333	-0.696667	0.00333333	0.25	0	-0.25	0.266667	-0.0233333	-0.243333	-0.0433333	-0.403333	0.446667	0	0	0	0	0	0	0.5
0.5	0.533333	0.703333	-0.0366667	0.576667	1.01667	0.456667	0.506667	0.336667	1.90667	-2.60333	-1.50333	-1.68333	-0.773333	-3.37333	-3.17333	-0.8	-0.2	-2.2	-2.106	-2.086	-1.786				0.183333	-0.236667	0.703333	0.236667	0.126667	-0.213333	0.886667	1.06667	0.386667	-0.673333	-0.763333	-0.513333													0.373333
1	0.783333	-0.256667	0.443333	-0.123333	0.186667	-0.233333	-0.293333	-0.463333	-0.303333	-2.13333	-2.08333	-1.44333	-1.07333	-4.77333	-4.87333	-2.92	-2.14	-2.19	-0.996						-0.936667	0.393333	0.613333	-0.623333	-0.543333	-0.233333	-0.153333	-0.203333	0.246667	-1.20333	-1.45333	-1.66333													0.663333
2	2.07333	1.72333	1.94333	0.176667	0.596667	0.0766667	-0.0933333	0.136667	0.136667	-2.43333	-1.97333	-1.70333	-3.07333	1.72667	-2.46	-2.71	-3.14	-2.806							0.0133333	0.0133333	0.563333	-0.413333	-0.263333	-0.193333	-0.143333	0.0366667	-0.213333	-1.12333	-0.733333	-1.86333													0.903333
5	1.05333	0.473333	0.0833333	0.346667	0.536667	0.426667	0.0266667	-0.0533333	0.336667	-1.33333	-1.46333	-1.30333	-0.156667	-0.206667	0.513333										-0.916667	0.0733333	1.19333	-0.333333	-0.0533333	-0.183333	-0.353333	0.0966667	-0.0933333	-1.34333	-0.663333	-0.733333	0.433333	-0.356667	0.563333										0.733333
10	0.323333	0.693333	0.873333	0.496667	0.336667	0.466667	0.666667	0.326667	0.666667	10.4567	8.45667	9.55667	7.02667	6.02667	12.2267	0.333333	-0.0766667	0.343333	-2.23	-3.29	-3.59	5.204	5.904	5.804	-0.886667	-0.00666667	0.00333333	-0.493333	0.216667	-0.283333	-0.443333	-0.193333	-0.223333	-1.40333	0.136667	-0.493333	-1.61667	-1.10667	-0.516667										-0.126667
50	4.31333	4.54333	3.06333	6.73667	6.14667	6.01667	6.59667	5.44667	6.59667	15.4567	13.7567	14.4567	0.813333	1.55333	0.743333										-0.0466667	0.133333	0.0833333	-0.393333	0.0466667	0.0266667	-0.593333	-0.373333	-0.353333	-0.373333	0.536667	-0.583333	-5.17333	-4.87333	-6.77333	-1.00667	-0.906667	-0.106667	1.6	-0.6	2.5	-2.816	-2.616	-2.286	0.00333333
70	7.08333	6.48333	5.14333	11.5567	12.1567	9.15667	12.5567	11.1567	10.2567	30.8567	29.6567	31.9567													-0.356667	0.203333	-0.106667	0.516667	0.536667	0.0866667	-0.623333	-0.413333	-0.543333	0.406667	2.02667	1.24667													-0.186667
100	35.2467	19.1667	15.7667	16.1667	17.3467	16.3467	13.7467	24.3267	20.3267	23.4267	3.54333	2.76333	3.13333	37.5	29.604	30.004	30.204								0.856667	1.18667	1.46667	-0.353333	0.456667	4.06667	-2.10333	-0.513333	1.18667	-3.77333	-5.67333	-2.07333	-1.57667	-1.01667	-0.416667	-1	-1	-1.1	-1.276	-0.856	-1.786				1.56667
200																									0.976667	1.01667	0.936667	0.926667	-1.23333	2.56667	-1.29333	-0.683333	0.576667																1.35667
500																									0.956667	0.766667	0.976667	2.36667	0.0666667	3.26667	2.44667	3.64667	4.14667	-1.57333	0.326667	0.626667	-0.316667	0.653333	0.933333	3	1.9	-0.2	-1.406	-0.746					1.24667
750																									0.976667	1.71667	1.14667	2.46667	1.69667	2.76667	-1.25333	-0.463333	-0.123333																1.13667
1000																									0.846667	0.986667	1.28667	-1.13333	-1.37333	0.606667	-1.96333	-2.09333	-1.19333	-33.4056	-33.5056	-33.5456	44.2844	48.8844	44.3844	-26.5856	-26.7756	-25.7756							1.45667
1500																									0.0266667	-4.57333	-1.46667	-0.576667	-0.616667	-0.1	-1	0.7	-0.096	-2.396	1.20667	1.55667	1.84667	-0.953333	-0.0233333	-0.453333	-1.34333	-2.00333	-1.32333						4.52667
[truncated: 78 more columns]

## Sheet: Estimates of P Values
Source Data 2. KO data.
Dataset Supplementary Figure3 k.
Dunnett's multiple comparisons test	Mean Diff.	95.00% CI of diff.	Significant?	Summary	Adjusted P Value
Small InDels
Untreated vs. ATMi	13.3	10,74 to 15,86	Yes	****	<0,0001
Untreated vs. DNA-PKi	6.55	3,991 to 9,109	Yes	****	<0,0001
Untreated vs. ATMi + DNA-PKi	11	8,441 to 13,56	Yes	****	<0,0001
Large Deletions
Untreated vs. ATMi	-13.07	-15,63 to -10,51	Yes	****	<0,0001
Untreated vs. DNA-PKi	-5.533	-8,092 to -2,975	Yes	****	<0,0001
Untreated vs. ATMi + DNA-PKi	-10.85	-13,41 to -8,291	Yes	****	<0,0001
Untransfected/Error-free
Untreated vs. ATMi	-0.2	-2,759 to 2,359	No	ns	>0,9999
Untreated vs. DNA-PKi	-1.003	-3,562 to 1,555	No	ns	0.999
Untreated vs. ATMi + DNA-PKi	-0.185	-2,744 to 2,374	No	ns	>0,9999
